# Supplementary material for: Plant root transcriptome profiling reveals a strain-dependent response during Azospirillum-rice cooperation
Source: Front Plant Sci. 2014 Nov 6;5:607. doi: 10.3389/fpls.2014.00607 (PMC4222233; doi:10.3389/fpls.2014.00607)
Supplement: Supplementary file 1 [file Table1.XLSX]

## Sheet: Feuil1
Table S1. Specific primers for qPCR.
Gene	qPCR Primers
Os01g0904700	For: TGATAGCTGCGACGATCTTCA
	Rev: TCTGCATGGTCTTTGTCCAC
Os02g0805100	For: CGCTGGACCTGTGGTCA
	Rev: CTTCAGGCGTTTCACAGA
Os05g0196600	For: GGAGAGCCTATGATGAGGAC
	Rev: GGGTGCTCCCTCATGTATTC
Os05g0515400	For: CTAGCTTCAACTCTAGGGCAT
	Rev: GGAGCTGTCGCTTGGTTA
Os05g0583000	For: GGTGCGAATGACGATGAAC
	Rev: CAATAGCCGTGGTGACT
Os06g0115600	For: CAAGCAATGACTGTTTGTGAG
	Rev: GGATCCCATTCGAGTTAGG
Os06g0179200	For: CACACTTCATGTCTCTGTTGC
	Rev: CTGTTAAACAAGAGTGCGCC
Os08g0136100	For: GTTCCTGCGCTACTGCAA
	Rev: CCTTGGAGTAGCCGTTCG
Os08g0499300	For: CGCTTTCTCTGGGCTTTG
	Rev: TGTCGATGGCGTTGGTG
Os09g0358000	For: GCTGGATCAATGGGTTACA
	Rev: TCATAGTCATCCCCAAGTCG
Os09g0417800	For: GAGACCGTGAAGGATGGG
	Rev: TCGTAGGTCGCCACTAGC
Os11g0143300	For: TTCCATGTCCTGGCTGTG
	Rev: TCCCGGAATCAACAGTGGTA
Os11g0686900	For: CATGGCAGCATTCTTCCC
	Rev: ACTCGCTGTAATAGCCATTG
Os12g0139400	For: ATAGAGGCTCCGTTCCAT
	Rev: CCCGAATCAACAGTGGTTA
Reference gene (Actin)
Os03g0718100	For: GGAGCGTGGTTACTCAT
	Rev: TGCCAGGGAACATAGTG
