# Supplementary material for: Plant root transcriptome profiling reveals a strain-dependent response during Azospirillum-rice cooperation
Source: Front Plant Sci. 2014 Nov 6;5:607. doi: 10.3389/fpls.2014.00607 (PMC4222233; doi:10.3389/fpls.2014.00607)
Supplement: Supplementary file 2 [file Table2.XLS]

## Sheet: Feuille1
Table S2: Primers used for Cigalon genes amplification and sequencing
Gene	Primers	Gene description
Os01g0615100	For: AGAAGGAGACCAAGACG	Similar to Substilin /chymotrypsin-like inhibitor (Proteinase inhibitor)
	Rev: CGTAGTAGGAGCCTGAAC
Os01g0915900	For: ATCAGACAGCAAGCCA	Conserved hypothetical protein
	Rev: CCAATCTTGGGAATCTCGG
Os03g0103200	For: TCGTTGCTCTGAATATGGT	Similar to Physical impedance induced protein
	Rev: GGAGAAGTCGGAAGGG
Os09g0471300	For: GGCACCGTTTACAAGG	Non-protein coding transcript
	Rev: TGCTTCAGCAGACTGG
Os09g0471400	For: GACGGGCTAGAGGATG	Similar to WAK80 - OsWAK receptor-like protein kinase
	Rev: CGTACTGACAACCTCCGA
Os09g0471500	For: CTCGTCTACGGATCGC	Conserved hypothetical protein
	Rev: CCTTAACCAGCCTATCG
Os09g0255400	For: GGCTTGCCTCAGTATCC	Similar to Indole-3-glycerol phosphate synthase (EC 4.1.1.48)
	Rev: TCCTTTCCATATAGTCCAGC
Os03g0718100	For: GTCTGCGATAATGGAACTGG	Actin 1
	Rev: ATCTCCTTGCTCATCCTGTCAG
