# Supplementary material for: Plant root transcriptome profiling reveals a strain-dependent response during Azospirillum-rice cooperation
Source: Front Plant Sci. 2014 Nov 6;5:607. doi: 10.3389/fpls.2014.00607 (PMC4222233; doi:10.3389/fpls.2014.00607)
Supplement: Supplementary file 3 [file Table3.XLS]

## Sheet: Feuil1
Table S3 : List of combination-specific genes
Gene	Probe	Log2(FC) Cig_4B	Log2(FC) Nip_4B	Log2(FC) Cig_B510	Log2(FC) Nip_B510	GeneDescription
Genes significantly regulated only in Cig_4B
Down-regulated genes
Os01g0209566	Os01t0209566-00	-1.17				Hypothetical protein.
Os01g0225500	Os01t0225500-00	-1.11				Similar to 3-methyl-2-oxobutanoate hydroxymethyltransferase.
Os01g0743500	Os01t0743500-01	-1.07				Cytosolic NADP malic enzyme.
Os03g0246100	Os03t0246100-01	-1.05				Glycoside hydrolase/ family 17 protein.
Os04g0514150	Os04t0514150-01	-1.01				Hypothetical gene.
Os05g0177800	Os05t0177800-00	-1.57				Similar to UDP-glycosyltransferase UGT98B4.
Os09g0331801	Os09t0331801-00	-1.17				Similar to Uncharacterized protein ycf73.
Os10g0187701	Os10t0187701-00	-1.17				Myb/SANT-like domain domain containing protein.
Os11g0275500	Os11t0275500-01	-1.03				Similar to Endo-1/3. 4-beta-D-glucanase precursor (EC 3.2.1.-).
Os12g0254825	Os12t0254825-00	-1.49				Conserved hypothetical protein.
Os12g0616800	Os12t0616800-01	-1.05				Protein of unknown function DUF761/ plant domain containing protein
Up-regulated genes
Os01g0101800	Os01t0101800-01	1.36				Conserved hypothetical protein.
Os01g0127200	Os01t0127200-01	1.21				Similar to predicted protein.
Os01g0140100	Os01t0140100-01	1.49				Peptidase A1 domain containing protein.
Os01g0141900	Os01t0141900-01	1.05				Conserved hypothetical protein.
Os01g0170300	Os01t0170300-01	1.31				Serine/threonine protein kinase-related domain containing protein.
Os01g0176400	Os01t0176400-01	1.29				Similar to Photoreceptor-interacting protein-like.
Os01g0183600	Os01t0183600-01	1.36				Cytochrome P450 family protein.
Os01g0193250	Os01t0193250-00	1.14				Hypothetical gene.
Os01g0195300	Os01t0195300-00	1.21				Hypothetical conserved gene.
Os01g0209200	Os01t0209200-01	1.13				Similar to 14-3-3 protein 7.
Os01g0213800	Os01t0213800-01	1.18				Similar to Transcription factor PCF5.
Os01g0224100	Os01t0224100-01	1.4				Similar to DNA binding protein-like protein.
Os01g0247900	Os01t0247900-01	1.13				AWPM-19-like family protein.
Os01g0248900	Os01t0248900-01	1.50				Similar to Expansin Os-EXPA3.
Os01g0274500	Os01t0274500-00	1.23				Similar to Expansin-A11.
Os01g0289600	Os01t0289600-00	1.21				Similar to WRKY transcription factor 28.
Os01g0316100	Os01t0316100-00	1.03				FAD dependent oxidoreductase family protein.
Os01g0330200	Os01t0330200-00	1.47				Peptidase C1A/ papain family protein.
Os01g0356800	Os01t0356800-00	1.30				Domain of unknown function DUF3406/ chloroplast translocase domain containing protein.
Os01g0392600	Os01t0392600-02	1.35				Hypothetical protein.
Os01g0508000	Os01t0508000-01	1.42				Similar to Beta-glucosidase.
Os01g0508300	Os01t0508300-01	1.65				Conserved hypothetical protein.
Os01g0535100	Os01t0535100-00	1.15				Zinc finger/ RING-type domain containing protein.
Os01g0562600	Os01t0562600-01	1.42				Protein of unknown function DUF247/ plant domain containing protein.
Os01g0580800	Os01t0580800-01	1.43				Similar to submergence induced protein SI397.
Os01g0584100	Os01t0584100-01	1.08				Similar to hydroxyproline-rich glycoprotein family protein.
Os01g0651100	Os01t0651100-01	1.32				Pentatricopeptide repeat domain containing protein.
Os01g0690333	Os01t0690333-00	1.46				Similar to Zinc finger/ C3HC4 type family protein.
Os01g0742400	Os01t0742400-02	1.34				Protein kinase/ core domain containing protein.
Os01g0761900	Os01t0761900-00	1.35				TRAF-like domain containing protein.
Os01g0818000	Os01t0818000-02	1.45				Auxin efflux carrier domain containing protein.
Os01g0828900	Os01t0828900-00	1.08				Similar to predicted protein.
Os01g0864000	Os01t0864000-01	1.06				Similar to plant-specific domain TIGR01568 family protein.
Os01g0910500	Os01t0910500-01	1.01				Conserved hypothetical protein.
Os01g0927500	Os01t0927500-02	1.13				Serine/threonine protein kinase-related domain containing protein.
Os01g0943700	Os01t0943700-01	1.1				Conserved hypothetical protein.
Os01g0943950	Os01t0943950-00	1.79				Hypothetical conserved gene.
Os02g0101500	Os02t0101500-02	1.03				Similar to NADH-dependent hydroxypyruvate reductase (EC 1.1.1.29) (Fragment).
Os02g0109400	Os02t0109400-00	1.24				Transcription factor jumonji/aspartyl beta-hydroxylase domain containing protein.
Os02g0116800	Os02t0116800-01	1.40				Remorin/ C-terminal region domain containing protein.
Os02g0120500	Os02t0120500-01	1.16				Basic helix-loop-helix (bHLH) transcription factor/ Tapetum development and degeneration
Os02g0179600	Os02t0179600-01	1.08				Uncharacterized conserved protein UCP015417/ vWA domain containing protein.
Os02g0220100	Os02t0220100-00	1.23				Similar to Cytokinin dehydrogenase 7.
Os02g0227500	Os02t0227500-00	1.01				Protein kinase/ catalytic domain domain containing protein.
Os02g0229600	Os02t0229600-00	1.20				Similar to ATP binding / microtubule motor.
Os02g0240300	Os02t0240300-01	1.16				Similar to Class III peroxidase GvPx2b (Fragment).
Os02g0247000	Os02t0247000-01	1.12				Protein of unknown function DUF605 domain containing protein.
Os02g0252100	Os02t0252100-02	1.03				Similar to SC35-like splicing factor SCL30/ 30 kD.
Os02g0286700	Os02t0286700-00	1.19				Similar to Chlorophyllase (Fragment).
Os02g0302200	Os02t0302200-01	1.62				Similar to aminotransferase family protein.
Os02g0453100	Os02t0453100-01	1				Conserved hypothetical protein.
Os02g0455900	Os02t0455900-00	1.33				Putative B3 domain-containing protein Os02g0455900.
Os02g0457500	Os02t0457500-01	1.07				Ankyrin repeat containing protein.
Os02g0465500	Os02t0465500-01	1.12				Exonuclease domain containing protein.
Os02g0517700	Os02t0517700-01	1.31				Conserved hypothetical protein.
Os02g0525400	Os02t0525400-01	1.14				Similar to Molybdenum cofactor synthesis protein 3 (Molybdopterin synthase sulfurylase) (MPT synthase sulfurylase).
Os02g0540700	Os02t0540700-00	1.19				Similar to Arm repeat-containing protein.
Os02g0551801	Os02t0551801-00	1.18				Hypothetical gene.
Os02g0580600	Os02t0580600-01	1.50				Similar to Dimethylaniline monooxygenase-like protein.
Os02g0586000	Os02t0586000-01	1.14				Quinonprotein alcohol dehydrogenase-like domain containing protein.
Os02g0591000	Os02t0591000-01	1.01				Conserved hypothetical protein.
Os02g0594300	Os02t0594300-00	1.29				Similar to Enhancer of shoot regeneration ESR1.
Os02g0661200	Os02t0661200-01	1.10				Conserved hypothetical protein.
Os02g0701300	Os02t0701300-01	1.25				Conserved hypothetical protein.
Os02g0739000	Os02t0739000-01	2.44				DEAD-like helicase/ N-terminal domain containing protein.
Os02g0780500	Os02t0780500-01	1.20				Conserved hypothetical protein.
Os02g0785700	Os02t0785700-00	1.22				Hypothetical conserved gene.
Os02g0786500	Os02t0786500-01	1.23				Similar to PR-1a pathogenesis related protein (Hv-1a) precursor.
Os02g0787300	Os02t0787300-01	1.21				Similar to MAP kinase kinase.
Os02g0810600	Os02t0810600-00	1.22				Hypothetical conserved gene.
Os02g0825033	Os02t0825033-00	1.41				Hypothetical protein.
Os02g0830000	Os02t0830000-01	1.02				Pentatricopeptide repeat domain containing protein.
Os03g0101200	Os03t0101200-00	1.39				Similar to U-box domain containing protein/ expressed.
Os03g0114550	Os03t0114550-00	1.34				Hypothetical protein.
Os03g0124000	Os03t0124000-01	1.22				Homeodomain-related domain containing protein.
Os03g0154300	Os03t0154300-01	4.35				Conserved hypothetical protein.
Os03g0161400	Os03t0161400-01	1.06				Similar to IQ calmodulin-binding motif family protein/ expressed.
Os03g0162400	Os03t0162400-01	1.29				Hypothetical protein.
Os03g0167600	Os03t0167600-01	1.32				Similar to Male sterility protein 2.
Os03g0168000	Os03t0168000-01	1.02				Major facilitator superfamily/ general substrate transporter domain containing protein.
Os03g0178500	Os03t0178500-01	1.28				Alpha/beta hydrolase family protein.
Os03g0181750	Os03t0181750-00	1.78				ABC transporter/ transmembrane domain domain containing protein.
Os03g0187350	Os03t0187350-01	1.34				Conserved hypothetical protein.
Os03g0200000	Os03t0200000-00	1.57				Similar to Haemolysin-III related family protein/ expressed.
Os03g0205800	Os03t0205800-00	1.51				Similar to Acetyltransferase/ GNAT family protein/ expressed.
Os03g0219100	Os03t0219100-01	1.11				Cellular retinaldehyde-binding/triple function/ C-terminal domain containing protein.
Os03g0270600	Os03t0270600-00	1.27				Cytochrome c domain domain containing protein.
Os03g0301600	Os03t0301600-01	1.18				Conserved hypothetical protein.
Os03g0312350	Os03t0312350-00	1.15				Hypothetical gene.
Os03g0319400	Os03t0319400-01	1.18				Serine/threonine protein kinase/ Cold stress tolerance/ Abiotic stresses
Os03g0323950	Os03t0323950-00	1.57				Non-protein coding transcript.
Os03g0325000	Os03t0325000-00	1.26				Similar to Pyruvate kinase.
Os03g0334300	Os03t0334300-00	1.25				Similar to predicted protein.
Os03g0376000	Os03t0376000-01	1.38				emp24/gp25L/p24 family protein.
Os03g0388800	Os03t0388800-01	1.71				Similar to Hydrolase.
Os03g0398600	Os03t0398600-00	1.15				Hypothetical conserved gene.
Os03g0409400	Os03t0409400-00	1.05				Similar to mps one binder kinase activator-like 1A.
Os03g0435300	Os03t0435300-00	1.48				Similar to exodeoxyribonuclease V.
Os03g0592950	Os03t0592950-00	1.18				Conserved hypothetical protein.
Os03g0621900	Os03t0621900-00	1.98				Transcriptional factor B3 domain containing protein.
Os03g0693600	Os03t0693600-00	1.80				Similar to indole-3-acetate beta-glucosyltransferase.
Os03g0758800	Os03t0758800-01	1.14				Similar to Eukaryotic translation initiation factor 5A-2 (eIF-5A-2) (eIF-4D).
Os03g0762900	Os03t0762900-01	1.10				Protein of unknown function DUF566 family protein.
Os03g0767600	Os03t0767600-01	1.39				BTB domain containing protein.
Os03g0775650	Os03t0775650-00	1				Non-protein coding transcript.
Os03g0785200	Os03t0785200-01	1.04				Mitochodrial transcription termination factor-related family protein.
Os03g0789466	Os03t0789466-00	1.32				Similar to Protein argonaute MEL1.
Os03g0836400	Os03t0836400-01	1				Harpin-induced 1 domain containing protein.
Os03g0842900	Os03t0842900-01	1.38				Similar to Steroleosin-B.
Os04g0140400	Os04t0140400-00	1.48				Conserved hypothetical protein.
Os04g0142100	Os04t0142100-00	1.03				Similar to Salt responsive protein 2.
Os04g0150500	Os04t0150500-01	1.48				Hypothetical gene.
Os04g0166000	Os04t0166000-02	1.23				Hypothetical conserved gene.
Os04g0182900	Os04t0182900-00	1.25				Similar to OSIGBa0140C02.3 protein.
Os04g0204000	Os04t0204000-00	1.34				Similar to H0825G02.2 protein.
Os04g0223901	Os04t0223901-00	1.45				Dimethylaniline monooxygenase/ N-oxide-forming domain containing protein.
Os04g0268700	Os04t0268700-01	1.32				Eggshell protein family protein.
Os04g0300600	Os04t0300600-00	1.17				Hypothetical conserved gene.
Os04g0308100	Os04t0308100-01	3.25				Similar to Wall-associated kinase 4.
Os04g0367201	Os04t0367201-00	1.16				Conserved hypothetical protein.
Os04g0388900	Os04t0388900-01	1.80				Similar to U6 snRNA-associated Sm-like protein LSm6 (Sm protein F).
Os04g0416500	Os04t0416500-01	1.21				Immunoglobulin/major histocompatibility complex/ conserved site domain containing protein.
Os04g0422600	Os04t0422600-01	1.09				Similar to H0525E10.16 protein.
Os04g0422700	Os04t0422700-01	1.67				Similar to H0525E10.17 protein.
Os04g0445900	Os04t0445900-00	1.26				Similar to OSIGBa0140O07.10 protein.
Os04g0457700	Os04t0457700-01	1.08				Similar to H0523F07.14 protein.
Os04g0481400	Os04t0481400-01	2.68				Similar to Protein-L-isoaspartate O-methyltransferase (EC 2.1.1.77) (Protein- beta-aspartate methyltransferase) (PIMT) (Protein L-isoaspartyl methyltransferase) (L-isoaspartyl protein carboxyl methyltransferase).
Os04g0489800	Os04t0489800-01	4.36				Zinc finger/ RING/FYVE/PHD-type domain containing protein.
Os04g0490900	Os04t0490900-00	1.2				Similar to OSIGBa0130B08.4 protein.
Os04g0494950	Os04t0494950-01	1.28				Similar to OSIGBa0103O01.12 protein.
Os04g0504200	Os04t0504200-01	1.15				Conserved hypothetical protein.
Os04g0504700	Os04t0504700-01	1.45				Conserved hypothetical protein.
Os04g0539300	Os04t0539300-00	1.28				Similar to Aldehyde 5-hydroxylase.
Os04g0543000	Os04t0543000-01	1.24				Similar to Protein kinase.
Os04g0576300	Os04t0576300-01	3.77				tRNA pseudouridine synthase B/ N-terminal domain containing protein.
Os04g0585100	Os04t0585100-01	1.19				Zinc finger/ DHHC-type domain containing protein.
Os04g0604900	Os04t0604900-01	1.15				Similar to Xyloglucan endotransglycosylase (Fragment).
Os04g0608600	Os04t0608600-01	1.28				Alkyl hydroperoxide reductase subunit C/ Thiol specific antioxidant domain containing protein.
Os04g0610600	Os04t0610600-01	1.55				Similar to Cor14b protein precursor.
Os04g0612700	Os04t0612700-01	1.25				Similar to Cinnamyl alcohol dehydrogenase (EC 1.1.1.195).
Os04g0615550	Os04t0615550-00	1.05				Hypothetical gene.
Os04g0624100	Os04t0624100-00	1.5				Hypothetical conserved gene.
Os04g0629700	Os04t0629700-01	2.25				Similar to Kinesin-1 (Kinesin-like protein A).
Os04g0630700	Os04t0630700-01	1.14				Similar to H0323C08.17 protein.
Os04g0631200	Os04t0631200-02	1.21				Similar to Xyloglucan endotransglycosylase (Fragment).
Os04g0672700	Os04t0672700-01	4.37				Pentatricopeptide repeat domain containing protein.
Os04g0689300	Os04t0689300-01	1.23				PLC-like phosphodiesterase/ TIM beta/alpha-barrel domain domain containing protein.
Os05g0120000	Os05t0120000-00	1.16				Similar to Stigma/style ABC transporter.
Os05g0149100	Os05t0149100-01	1.11				C2 calcium-dependent membrane targeting domain containing protein.
Os05g0152600	Os05t0152600-00	1.45				Seven-in-absentia protein/ sina domain containing protein.
Os05g0152900	Os05t0152900-00	1.37				Seven-in-absentia protein/ sina domain containing protein.
Os05g0167600	Os05t0167600-01	1.13				Conserved hypothetical protein.
Os05g0187500	Os05t0187500-00	1.65				IQ calmodulin-binding region domain containing protein.
Os05g0212300	Os05t0212300-01	1.4				Similar to Endo-beta-1/4-glucanase precursor (EC 3.2.1.4).
Os05g0244500	Os05t0244500-01	1.4				Glycoside hydrolase/ family 5 protein.
Os05g0272200	Os05t0272200-00	1.31				Similar to F20D23.27 protein.
Os05g0324200	Os05t0324200-01	1.41				N2/N2-dimethylguanosine tRNA methyltransferase family protein.
Os05g0333150	Os05t0333150-00	1.26				Hypothetical protein.
Os05g0386100	Os05t0386100-00	1.38				Hypothetical protein.
Os05g0400500	Os05t0400500-01	1.01				Similar to plasma membrane associated protein.
Os05g0402900	Os05t0402900-01	1.67				Similar to EDGP.
Os05g0403000	Os05t0403000-01	1.47				Peptidase aspartic/ catalytic domain containing protein.
Os05g0403300	Os05t0403300-01	1.16				Peptidase A1 domain containing protein.
Os05g0423500	Os05t0423500-01	1.14				Protein kinase/ core domain containing protein.
Os05g0424000	Os05t0424000-01	1.26				Similar to Amino acid carrier (Fragment).
Os05g0449100	Os05t0449100-01	1.59				Hypothetical protein.
Os05g0458300	Os05t0458300-00	1.61				Similar to L-ascorbate oxidase.
Os05g0458500	Os05t0458500-00	1.21				Similar to Laccase (EC 1.10.3.2).
Os05g0474700	Os05t0474700-01	1.8				Conserved hypothetical protein.
Os05g0489900	Os05t0489900-01	1.06				Ca/calmodulin-dependent protein kinase/ Calcium/calmodulin-dependent protein kinase/ Bacterial and fungal symbioses/ Common symbiosis signaling (SYM) pathway
Os05g0491700	Os05t0491700-00	1.08				VQ domain containing protein.
Os05g0492000	Os05t0492000-00	1.02				Similar to BZIP transcription factor.
Os05g0521600	Os05t0521600-01	1.16				Pectin lyase fold/virulence factor domain containing protein.
Os05g0525200	Os05t0525200-00	1.83				Hypothetical protein.
Os05g0583100	Os05t0583100-03	1.07				Hypothetical conserved gene.
Os05g0590550	Os05t0590550-01	1.04				Similar to OSIGBa0132E09-OSIGBa0108L24.6 protein.
Os06g0119200	Os06t0119200-00	1.79				Late embryogenesis abundant protein/ LEA-14 domain containing protein.
Os06g0121200	Os06t0121200-00	1.4				Protein of unknown function DUF594 family protein.
Os06g0121650	Os06t0121650-01	1.08				Conserved hypothetical protein.
Os06g0126400	Os06t0126400-00	1.71				Conserved hypothetical protein.
Os06g0148000	Os06t0148000-01	1.17				Conserved hypothetical protein.
Os06g0170800	Os06t0170800-01	1.43				Similar to H0124B04.16 protein.
Os06g0184400	Os06t0184400-00	1.33				Similar to predicted protein.
Os06g0187300	Os06t0187300-00	1.22				Similar to RING-H2 finger protein ATL2C.
Os06g0202300	Os06t0202300-01	1.34				Conserved hypothetical protein.
Os06g0203400	Os06t0203400-00	1.63				Flavin monooxygenase-like domain containing protein.
Os06g0212500	Os06t0212500-01	1.11				Xyloglucan fucosyltransferase domain containing protein.
Os06g0220100	Os06t0220100-01	1.51				Hypothetical protein.
Os06g0232200	Os06t0232200-00	1.96				Similar to Fructokinase-2.
Os06g0247900	Os06t0247900-01	1.03				Similar to Endo-beta-1/4-glucanase precursor (EC 3.2.1.4).
Os06g0256800	Os06t0256800-01	1.28				Hypothetical conserved gene.
Os06g0284900	Os06t0284900-00	1.22				Hypothetical protein.
Os06g0296900	Os06t0296900-00	1.1				Conserved hypothetical protein.
Os06g0298100	Os06t0298100-01	1.27				Conserved hypothetical protein.
Os06g0299100	Os06t0299100-01	1.74				Glucose/ribitol dehydrogenase family protein.
Os06g0306500	Os06t0306500-00	1.15				Similar to aspartic proteinase nepenthesin-2.
Os06g0315000	Os06t0315000-00	1.45				SAM dependent carboxyl methyltransferase domain containing protein.
Os06g0319600	Os06t0319600-01	1.13				Poly(A) polymerase/ central domain domain containing protein.
Os06g0341400	Os06t0341400-01	1.46				Hypothetical protein.
Os06g0496800	Os06t0496800-01	1.24				Similar to S-locus receptor kinase precursor.
Os06g0503100	Os06t0503100-01	1.34				ABC-2 type transporter domain containing protein.
Os06g0521200	Os06t0521200-00	1.25				Similar to peroxidase 52.
Os06g0540200	Os06t0540200-00	1.21				Zinc finger/ RING-type domain containing protein.
Os06g0548100	Os06t0548100-00	1.21				Similar to Nectarin 5 (Fragment).
Os06g0566300	Os06t0566300-00	1.81				Similar to zinc transporter 4.
Os06g0584000	Os06t0584000-00	1.36				Similar to pectate lyase.
Os06g0632300	Os06t0632300-00	1.15				Similar to Transposon protein.
Os06g0645100	Os06t0645100-00	1.63				Similar to F-box domain containing protein.
Os06g0675200	Os06t0675200-01	1.4				Conserved hypothetical protein.
Os06g0676801	Os06t0676801-00	1.33				Hypothetical gene.
Os06g0680700	Os06t0680700-01	1.12				Cytochrome P450 family protein.
Os06g0689700	Os06t0689700-00	1.46				Hypothetical conserved gene.
Os06g0693800	Os06t0693800-00	1.61				Transcription factor IIS/ N-terminal domain containing protein.
Os06g0718100	Os06t0718100-01	1.05				Similar to Alpha-expansin precursor.
Os07g0105700	Os07t0105700-01	1.08				Similar to ATK5 (ARABIDOPSIS THALIANA KINESIN 5) / microtubule motor.
Os07g0158400	Os07t0158400-00	1.09				Hypothetical conserved gene.
Os07g0159600	Os07t0159600-00	1.02				Similar to RING-H2 finger protein ATL2I.
Os07g0182900	Os07t0182900-01	1.12				Similar to Cytosine-5 DNA methyltransferase MET1 (Fragment).
Os07g0197500	Os07t0197500-00	1.25				Disease resistance protein domain containing protein.
Os07g0213300	Os07t0213300-01	1.12				Pentatricopeptide repeat domain containing protein.
Os07g0250900	Os07t0250900-01	1.39				Harpin-induced 1 domain containing protein.
Os07g0294700	Os07t0294700-01	1.27				Conserved hypothetical protein.
Os07g0414700	Os07t0414700-00	1.50				Protein of unknown function DUF707 domain containing protein.
Os07g0466200	Os07t0466200-02	1.26				Conserved hypothetical protein.
Os07g0526400	Os07t0526400-01	1.35				Polyketide synthase/ type III domain containing protein.
Os07g0557700	Os07t0557700-00	1.37				Conserved hypothetical protein.
Os07g0572100	Os07t0572100-01	1.14				Similar to Amine oxidase like protein (EC 1.4.3.6) (Copper amine oxidase).
Os07g0573400	Os07t0573400-02	1.44				Protein of unknown function DUF239/ plant domain containing protein.
Os07g0582850	Os07t0582850-00	1.17				General substrate transporter family protein.
Os07g0613866	Os07t0613866-00	1.14				Conserved hypothetical protein.
Os07g0621201	Os07t0621201-02	1.13				Conserved hypothetical protein.
Os07g0629500	Os07t0629500-01	1.16				Similar to cDNA clone:002-114-B06/ full insert sequence.
Os07g0636100	Os07t0636100-01	1.08				Protein of unknown function DUF573 family protein.
Os07g0642400	Os07t0642400-00	1.15				Similar to chromatin remodeling complex subunit.
Os07g0670200	Os07t0670200-01	1.64				C2 calcium-dependent membrane targeting domain containing protein.
Os08g0109800	Os08t0109800-01	1.33				Regulator of chromosome condensation/beta-lactamase-inhibitor protein II domain containing protein.
Os08g0136100	Os08t0136100-01	1.11				Similar to Roc1.
Os08g0178200	Os08t0178200-02	1.38				Similar to Monosaccharide transporter 3.
Os08g0187500	Os08t0187500-01	1.58				Similar to Roc1.
Os08g0203300	Os08t0203300-01	1.06				Similar to SHR5-receptor-like kinase (Fragment).
Os08g0229601	Os08t0229601-01	1.08				Hypothetical conserved gene.
Os08g0315200	Os08t0315200-01	1.13				Retrotransposon gag protein family protein.
Os08g0395800	Os08t0395800-01	1.39				Protein of unknown function DUF247/ plant family protein.
Os08g0421850	Os08t0421850-00	1.27				Similar to ubiquitin-protein ligase.
Os08g0422500	Os08t0422500-01	1.17				Conserved hypothetical protein.
Os08g0439600	Os08t0439600-00	1.43				Protein of unknown function DUF868/ plant family protein.
Os08g0454500	Os08t0454500-00	1.64				Similar to Flavonoid 7-O-methyltransferase.
Os08g0457000	Os08t0457000-01	1.07				Conserved hypothetical protein.
Os08g0475000	Os08t0475000-00	1.6				Lipase/ GDXG/ active site domain containing protein.
Os08g0477600	Os08t0477600-01	1.70				Conserved hypothetical protein.
Os08g0486500	Os08t0486500-01	1.32				Conserved hypothetical protein.
Os08g0528200	Os08t0528200-01	1.29				Conserved hypothetical protein.
Os08g0530100	Os08t0530100-01	1.64				Nucleotide-diphospho-sugar transferase domain containing protein.
Os08g0530600	Os08t0530600-01	2.27				Similar to Ubiquitin carrier protein.
Os08g0533300	Os08t0533300-01	1				Similar to ACR5.
Os08g0562600	Os08t0562600-03	1.13				C2 calcium-dependent membrane targeting domain containing protein.
Os09g0115600	Os09t0115600-02	1.72				PLC-like phosphodiesterase/ TIM beta/alpha-barrel domain domain containing protein.
Os09g0238700	Os09t0238700-01	1.11				Conserved hypothetical protein.
Os09g0244400	Os09t0244400-01	1.62				Hypothetical conserved gene.
Os09g0261900	Os09t0261900-01	1.04				Similar to cDNA clone:J023055B18/ full insert sequence.
Os09g0266600	Os09t0266600-01	1.15				NPH3 domain containing protein.
Os09g0272200	Os09t0272200-02	1.48				Hypothetical conserved gene.
Os09g0321000	Os09t0321000-01	1.13				Conserved hypothetical protein.
Os09g0346900	Os09t0346900-01	1.04				Conserved hypothetical protein.
Os09g0357400	Os09t0357400-00	1.34				Disease resistance protein domain containing protein.
Os09g0369400	Os09t0369400-01	1.26				Similar to predicted protein.
Os09g0370500	Os09t0370500-00	1.15				VQ domain containing protein.
Os09g0395300	Os09t0395300-00	1.06				Similar to myb-like DNA-binding domain/ SHAQKYF class family protein.
Os09g0417400	Os09t0417400-00	1.16				Hypothetical conserved gene.
Os09g0423400	Os09t0423400-01	1.14				Biopterin transport-related protein BT1 family protein.
Os09g0427551	Os09t0427551-01	1.02				Hypothetical gene.
Os09g0430701	Os09t0430701-00	1.56				Conserved hypothetical protein.
Os09g0431900	Os09t0431900-00	1				Zinc finger/ C2H2-type domain containing protein.
Os09g0448001	Os09t0448001-00	1.33				Non-protein coding transcript.
Os09g0452400	Os09t0452400-01	1.75				Peptidase A1 domain containing protein.
Os09g0456700	Os09t0456700-01	1.38				Conserved hypothetical protein.
Os09g0463600	Os09t0463600-02	1.44				Protein of unknown function DUF617/ plant family protein.
Os09g0502500	Os09t0502500-01	1.55				Alcohol dehydrogenase superfamily/ zinc-containing protein.
Os09g0507550	Os09t0507550-00	1.49				Hypothetical protein.
Os09g0526600	Os09t0526600-02	1.44				Similar to Heat shock factor protein 3 (HSF 3) (Heat shock transcription factor 3) (HSTF 3).
Os09g0528050	Os09t0528050-00	1.39				Hypothetical protein.
Os09g0530350	Os09t0530350-00	1.23				Hypothetical protein.
Os09g0535400	Os09t0535400-00	1.57				Curculin-like (mannose-binding) lectin domain containing protein.
Os09g0539000	Os09t0539000-00	1				Hypothetical conserved gene.
Os09g0568600	Os09t0568600-00	1.06				Putative germin-like protein 9-2.
Os10g0124200	Os10t0124200-00	1.20				Similar to CAF1 family ribonuclease containing protein.
Os10g0127900	Os10t0127900-02	1.30				Similar to F-box domain containing protein/ expressed.
Os10g0140300	Os10t0140300-01	1.10				Esterase/ SGNH hydrolase-type domain containing protein.
Os10g0143800	Os10t0143800-01	1.16				Conserved hypothetical protein.
Os10g0145000	Os10t0145000-01	1.40				Cyclin-like F-box domain containing protein.
Os10g0147400	Os10t0147400-01	1.44				Similar to Auxin influx carrier protein.
Os10g0171300	Os10t0171300-01	1.10				Cytochrome P450 family protein.
Os10g0206500	Os10t0206500-00	1.20				Pollen Ole e 1 allergen/extensin domain containing protein.
Os10g0208500	Os10t0208500-02	1.13				Oxoglutarate/iron-dependent oxygenase domain containing protein.
Os10g0332000	Os10t0332000-01	1.21				Arbuscular mycorrhizal specific marker 34.
Os10g0376900	Os10t0376900-01	1.31				Helix-loop-helix DNA-binding domain containing protein.
Os10g0426100	Os10t0426100-00	1.60				Similar to HAT family dimerisation domain containing protein.
Os10g0457200	Os10t0457200-00	1.07				Similar to pectate lyase 12.
Os10g0470700	Os10t0470700-01	1.42				Similar to Peptide transporter.
Os10g0471100	Os10t0471100-01	1.14				Protein with high similarity to proteins involved in wax production/ Cuticular wax biosynthesis
Os10g0473950	Os10t0473950-00	1.10				Hypothetical conserved gene.
Os10g0489301	Os10t0489301-00	1.07				Putative ripening-related protein 6.
Os10g0489399	Os10t0489399-00	1.34				Non-protein coding transcript.
Os10g0493600	Os10t0493600-02	1.08				Alpha-galactosidase (EC 3.2.1.22).
Os10g0497700	Os10t0497700-01	1.08				Similar to Phytochelatin synthetase.
Os10g0499600	Os10t0499600-02	1.39				Conserved hypothetical protein.
Os10g0501401	Os10t0501401-01	1.28				Hypothetical conserved gene.
Os10g0523201	Os10t0523201-00	1.25				Hypothetical protein.
Os10g0527900	Os10t0527900-01	1.04				Leucine-rich repeat/ N-terminal domain containing protein.
Os10g0538950	Os10t0538950-00	1.34				Hypothetical protein.
Os10g0543800	Os10t0543800-00	1.60				Similar to Glutathione S-transferase GST 11 (EC 2.5.1.18).
Os11g0109000	Os11t0109000-01	1.24				Protein phosphatase 2C domain containing protein.
Os11g0116200	Os11t0116200-02	1.13				Similar to Zinc finger/ C3HC4 type family protein/ expressed.
Os11g0178800	Os11t0178800-01	1.24				Plant disease resistance response protein family protein.
Os11g0206300	Os11t0206300-01	1.23				Similar to Mitochondrial transcription termination factor-like family-1.
Os11g0208400	Os11t0208400-01	1.29				Cyclin-like F-box domain containing protein.
Os11g0215300	Os11t0215300-00	1				Conserved hypothetical protein.
Os11g0224400	Os11t0224400-01	1.14				Conserved hypothetical protein.
Os11g0230400	Os11t0230400-00	1.41				Protease inhibitor I4/ serpin domain containing protein.
Os11g0257800	Os11t0257800-01	1.27				Hypothetical protein.
Os11g0291450	Os11t0291450-00	1.26				Non-protein coding transcript.
Os11g0297800	Os11t0297800-01	1.09				Similar to Beta-D-xylosidase.
Os11g0300700	Os11t0300700-01	1.25				Similar to Protein kinase domain.								Os10g18510
Os11g0435500	Os11t0435500-01	1.71				Similar to alkaline alpha galactosidase 3.
Os11g0439100	Os11t0439100-00	1.34				Similar to OSIGBa0135A16.7 protein.
Os11g0446000	Os11t0446000-01	1.41				Conserved hypothetical protein.
Os11g0463700	Os11t0463700-01	1.4				Penicillin-binding protein/ transpeptidase fold domain containing protein.
Os11g0471200	Os11t0471200-01	1.23				Conserved hypothetical protein.
Os11g0528700	Os11t0528700-00	1.28				Similar to GH3.17 / indole-3-acetic acid amido synthetase.
Os11g0529036	Os11t0529036-00	1.72				Similar to Chalcone and stilbene synthases/ N-terminal domain containing protein.
Os11g0534300	Os11t0534300-01	1.52				Zinc finger/ DHHC-type domain containing protein.
Os11g0537375	Os11t0537375-00	1.22				Hypothetical protein.
Os11g0557800	Os11t0557800-01	1.23				Conserved hypothetical protein.
Os11g0593900	Os11t0593900-01	1.22				Hypothetical conserved gene.
Os11g0648700	Os11t0648700-01	1.36				Protein of unknown function DUF3615 domain containing protein.
Os12g0128800	Os12t0128800-02	1.36				Similar to cDNA clone:J033138B08/ full insert sequence.
Os12g0149300	Os12t0149300-01	1.50				Similar to galactosyl transferase GMA12/MNN10 family protein.
Os12g0182100	Os12t0182100-00	1.09				Hypothetical conserved gene.
Os12g0416800	Os12t0416800-01	1.04				Conserved hypothetical protein.
Os12g0438300	Os12t0438300-01	1.01				NB-ARC domain containing protein.
Os12g0438600	Os12t0438600-01	1.42				Similar to chloride channel protein.
Os12g0497300	Os12t0497300-00	1.15				Similar to DNA repair protein RAD51 homolog.
Os12g0529500	Os12t0529500-00	1.12				Hypothetical conserved gene.
Os12g0542000	Os12t0542000-01	1.28				Rapid ALkalinization Factor family protein.
Os12g0550800	Os12t0550800-06	2.04				Non-protein coding transcript.
Os12g0595900	Os12t0595900-00	1.48				Hypothetical protein.
Os12g0616000	Os12t0616000-01	1.49				Similar to Kinesin-like protein KIFC3.								Os10g18510
Genes significantly regulated only in Nip_4B
Down-regulated genes
Os01g0262401	Os01t0262401-00		-1.21			Hypothetical genes.
Os01g0275200	Os01t0275200-00		-1.18			Similar to Protein argonaute 15.
Os01g0282251	Os01t0282251-01		-1.57			Similar to CAA30375.1 protein.
Os01g0601700	Os01t0601700-01		-1.76			Leucine-rich repeat domain containing protein.
Os01g0698200	Os01t0698200-00		-1.08			Similar to strictosidine synthase 1.
Os01g0706332	Os01t0706332-00		-1.14			Hypothetical protein.
Os01g0712500	Os01t0712500-00		-1.11			Conserved hypothetical protein.
Os01g0714800	Os01t0714800-01		-1.57			WRKY transcription factor 26.
Os01g0766000	Os01t0766000-00		-1.42			Multi antimicrobial extrusion protein MatE family protein.
Os01g0872900	Os01t0872900-01		-1.19			Protein of unknown function DUF635 family protein.
Os01g0937500	Os01t0937500-01		-1.08			Peptidase aspartic/ catalytic domain containing protein.
Os01g0964400	Os01t0964400-00		-1.99			S-locus glycoprotein domain containing protein.
Os02g0119000	Os02t0119000-00		-1.41			Similar to Sialyltransferase-like protein.
Os02g0130250	Os02t0130250-00		-1.89			Hypothetical protein.
Os02g0150200	Os02t0150200-01		-1.84			Conserved hypothetical protein.
Os02g0150600	Os02t0150600-01		-1.34			Similar to Pyridine nucleotide-disulphide oxidoreductase (Fragment).
Os02g0261800	Os02t0261800-00		-1.29			NB-ARC domain containing protein.
Os02g0480466	Os02t0480466-00		-1.78			Similar to Calcineurin B-like protein 02.
Os02g0492600	Os02t0492600-00		-1.31			Tetratricopeptide-like helical domain containing protein.
Os02g0500700	Os02t0500700-00		-1.73			Similar to Cytochrome P450 family protein.
Os02g0513100	Os02t0513100-01		-1.24			Similar to MtN3 protein precursor.
Os02g0521700	Os02t0521700-01		-1.07			Similar to Thioesterase family protein.
Os02g0540000	Os02t0540000-01		-1.53			Similar to Zinc finger/ C3HC4 type family protein/ expressed.
Os02g0613100	Os02t0613100-00		-1.70			Hypothetical conserved gene.
Os02g0616600	Os02t0616600-02		-1.13			Conserved hypothetical protein.
Os02g0635800	Os02t0635800-01		-1.09			Transcription factor/ TCP domain containing protein.
Os02g0709000	Os02t0709000-00		-1.1			Exonuclease domain containing protein.
Os02g0734600	Os02t0734600-01		-1.15			Similar to EFA27 for EF hand/ abscisic acid/ 27kD.
Os02g0777400	Os02t0777400-01		-1.21			Similar to ER (ERECTA) /
Os02g0789700	Os02t0789700-01		-1.24			Nucleotide-binding/ alpha-beta plait domain containing protein.
Os02g0825301	Os02t0825301-00		-1.4			Hypothetical conserved gene.
Os03g0282166	Os03t0282166-00		-1.41			Hypothetical protein.
Os03g0436500	Os03t0436500-01		-1.01			Zinc finger/ BED-type predicted domain containing protein.
Os03g0578500	Os03t0578500-01		-1.14			Hypothetical conserved gene.
Os03g0718800	Os03t0718800-01		-1.28			Similar to Physical impedance induced protein.
Os03g0826900	Os03t0826900-01		-1.47			Conserved hypothetical protein.
Os03g0832200	Os03t0832200-01		-1.28			Similar to Calcium-binding protein precursor (Calreticulin).
Os04g0109500	Os04t0109500-01		-1.3			Legume lectin/ beta domain containing protein.
Os04g0123800	Os04t0123800-00		-1.14			Legume lectin/ beta chain domain containing protein.
Os04g0141800	Os04t0141800-00		-1.19			Similar to OSIGBa0147M20.4 protein.
Os04g0206300	Os04t0206300-00		-2.24			Similar to OSIGBa0147O06.5 protein.
Os04g0208400	Os04t0208400-01		-1.38			Cyclin-like F-box domain containing protein.
Os04g0493600	Os04t0493600-01		-2.12			Similar to Lectin-C precursor (PL-C).
Os04g0532500	Os04t0532500-01		-1.03			Similar to Transcription factor L2.
Os04g0657000	Os04t0657000-00		-1.93			Conserved hypothetical protein.
Os04g0675700	Os04t0675700-00		-1.6			Hypothetical conserved gene.
Os04g0691300	Os04t0691300-00		-1.74			Similar to ANAC030.
Os05g0236600	Os05t0236600-00		-1.34			Protein of unknown function DUF594 domain containing protein.
Os05g0249100	Os05t0249100-01		-1.52			Conserved hypothetical protein.
Os05g0250500	Os05t0250500-00		-1.24			Similar to selT/selW/selH selenoprotein domain containing protein.
Os05g0267100	Os05t0267100-01		-1.27			Similar to Transporter-like protein.
Os05g0267766	Os05t0267766-00		-1.23			Hypothetical conserved gene.
Os05g0327100	Os05t0327100-00		-1.38			Pumilio RNA-binding repeat domain containing protein.
Os05g0384600	Os05t0384600-01		-1.30			ABC transporter-like domain containing protein.
Os05g0525000	Os05t0525000-00		-1.19			Protein kinase/ catalytic domain domain containing protein.
Os05g0547600	Os05t0547600-01		-1.09			Hypothetical protein.
Os06g0203800	Os06t0203800-01		-1.08			Similar to ERECTA-like kinase 1.
Os06g0316300	Os06t0316300-00		-1.28			Glycine rich family protein.
Os06g0474800	Os06t0474800-01		-1.56			Similar to 3Fe-4S ferredoxin.
Os06g0520600	Os06t0520600-01		-1.11			Similar to Zinc finger CCCH type domain containing protein ZFN-like 1.
Os06g0575500	Os06t0575500-00		-1.23			Similar to HAT family dimerisation domain containing protein.
Os06g0691500	Os06t0691500-00		-1.23			Transcription factor IIS/ N-terminal domain containing protein.
Os07g0439100	Os07t0439100-01		-1.33			KH/ type 1 domain containing protein.
Os07g0525300	Os07t0525300-00		-1.28			Similar to HAT family dimerisation domain containing protein.
Os08g0122400	Os08t0122400-01		-1.26			Hypothetical protein.
Os08g0194000	Os08t0194000-00		-1.37			F-box domain/ Skp2-like domain containing protein.
Os08g0199200	Os08t0199200-01		-1.04			Conserved hypothetical protein.
Os08g0225400	Os08t0225400-01		-1.73			Similar to OSIGBa0113I13.9 protein.
Os08g0240966	Os08t0240966-00		-1.53			Non-protein coding transcript.
Os08g0270000	Os08t0270000-00		-1.88			F-box domain/ cyclin-like domain containing protein.
Os08g0361300	Os08t0361300-01		-1.32			Conserved hypothetical protein.
Os08g0378300	Os08t0378300-00		-1.35			Similar to cDNA clone:J013100G02/ full insert sequence.
Os08g0438100	Os08t0438100-01		-1.15			Similar to ZF-HD homeobox protein.
Os08g0450900	Os08t0450900-00		-1.53			SANT domain/ DNA binding domain containing protein.
Os08g0528100	Os08t0528100-00		-1.06			Similar to Ubiquitin carboxyl-terminal hydrolase.
Os09g0242300	Os09t0242300-00		-1.09			Similar to cell division cycle protein 20.
Os09g0278000	Os09t0278000-00		-1.37			Hypothetical conserved gene.
Os09g0331600	Os09t0331600-00		-1.89			Ankyrin repeat domain containing protein.
Os09g0341500	Os09t0341500-01		-1.33			F-box domain/ cyclin-like domain containing protein.
Os09g0341901	Os09t0341901-00		-1.19			Conserved hypothetical protein.
Os09g0425200	Os09t0425200-00		-1.4			Conserved hypothetical protein.
Os09g0527500	Os09t0527500-01		-1.22			Similar to MEG5.
Os10g0138600	Os10t0138600-01		-1.09			Cyclin-like F-box domain containing protein.
Os10g0149200	Os10t0149200-01		-1.3			Protein of unknown function DUF1210 family protein.
Os10g0150400	Os10t0150400-01		-1.1			Protein of unknown function DUF1210 family protein.
Os10g0178500	Os10t0178500-01		-1.30			UDP-glucuronosyl/UDP-glucosyltransferase family protein.
Os10g0323600	Os10t0323600-01		-1.14			Similar to Profilin A.
Os10g0332000	Os10t0332000-01		-1.24			Arbuscular mycorrhizal specific marker 34.
Os10g0547800	Os10t0547800-01		-1.14			Non-protein coding transcript.
Os11g0125900	Os11t0125900-00		-1.5			Similar to GDA1/CD39 family protein/ expressed.
Os11g0128500	Os11t0128500-01		-1.4			Similar to Myb factor.
Os11g0224301	Os11t0224301-00		-1.54			Similar to LGC1.
Os11g0234001	Os11t0234001-01		-1.23			Conserved hypothetical protein.
Os11g0258700	Os11t0258700-00		-1.3			Similar to Helix-loop-helix DNA-binding domain containing protein.
Os11g0268300	Os11t0268300-00		-1.3			Similar to transferase family protein.
Os11g0611100	Os11t0611100-00		-1.18			Hypothetical conserved gene.
Os11g0630300	Os11t0630300-01		-1.38			Conserved hypothetical protein.
Os12g0134700	Os12t0134700-01		-1.48			Transferase family protein.
Os12g0138200	Os12t0138200-00		-1.47			Similar to GRAS family transcription factor containing protein.
Os12g0140050	Os12t0140050-00		-1.19			Similar to EF hand family protein.
Os12g0156200	Os12t0156200-00		-1.61			Similar to DNA-binding factor of bZIP class.
Os12g0161900	Os12t0161900-01		-1.03			Hypothetical conserved gene.
Os12g0273800	Os12t0273800-00		-1.82			Similar to OSIGBa0147O06.5 protein.
Os12g0447932	Os12t0447932-01		-1.05			Conserved hypothetical protein.
Os12g0458100	Os12t0458100-01		-1.26			Transferase family protein.
Os12g0487250	Os12t0487250-01		-1.55			Arbuscular mycorrhizal specific marker 26.
Os12g0501400	Os12t0501400-01		-1.31			Rossmann-like alpha/beta/alpha sandwich fold domain containing protein.
Os12g0509400	Os12t0509400-01		-1.43			Similar to Nicalin.
Os12g0578200	Os12t0578200-01		-1.06			Similar to Chorismate mutase/ chloroplast precursor (EC 5.4.99.5) (CM-1).
Up-regulated genes
Os01g0100500	Os01t0100500-01		1.22			Immunoglobulin-like domain containing protein.
Os01g0111700	Os01t0111700-01		2.26			Conserved hypothetical protein.
Os01g0112000	Os01t0112000-01		1.2			Conserved hypothetical protein.
Os01g0113200	Os01t0113200-01		1.4			Similar to Receptor serine/threonine kinase.
Os01g0114550	Os01t0114550-01		1.06			Non-protein coding transcript.
Os01g0115900	Os01t0115900-00		1.66			Similar to Receptor-like protein kinase.
Os01g0117000	Os01t0117000-00		1.33			Similar to Receptor-like kinase ARK1AS.
Os01g0117100	Os01t0117100-00		1.35			Similar to Receptor kinase LRK10.
Os01g0117500	Os01t0117500-00		1.38			Similar to Receptor kinase LRK10.
Os01g0117600	Os01t0117600-01		1.62			Protein kinase/ catalytic domain domain containing protein.
Os01g0125700	Os01t0125700-01		1.68			Conserved hypothetical protein.
Os01g0127900	Os01t0127900-01		1.38			Mannose-6-phosphate isomerase domain containing protein.
Os01g0132700	Os01t0132700-01		1.06			Surfeit locus 5 family protein.
Os01g0133500	Os01t0133500-01		1.15			Beta-lactamase-like domain containing protein.
Os01g0134900	Os01t0134900-01		1.4			(1/4)-beta-xylan endohydrolase/ isoenzyme X-II (EC 3.2.1.8) (Fragment).
Os01g0138350	Os01t0138350-00		1.05			Non-protein coding transcript.
Os01g0141700	Os01t0141700-01		1.15			Similar to predicted protein.
Os01g0149700	Os01t0149700-00		1.22			Hypothetical conserved gene.
Os01g0159000	Os01t0159000-01		1.75			Similar to cDNA clone:J023049H21/ full insert sequence.
Os01g0164700	Os01t0164700-01		1.04			Uncharacterised protein family UPF0363 domain containing protein.
Os01g0167400	Os01t0167400-01		1.06			Similar to Protein synthesis inhibitor II (EC 3.2.2.22) (Ribosome-inactivating protein II) (rRNA N-glycosidase).
Os01g0168100	Os01t0168100-02		1.37			Similar to CENP-E like kinetochore protein.
Os01g0170500	Os01t0170500-01		1.01			Protein of unknown function DUF239/ plant domain containing protein.
Os01g0171000	Os01t0171000-01		1.47			BRASSINOSTEROID INSENSITIVE 1-associated receptor kinase 1 precursor (EC 2.7.1.37) (BRI1-associated receptor kinase 1) (Somatic embryogenesis receptor-like kinase 3).
Os01g0172000	Os01t0172000-01		1.47			Glycosyltransferase/ ALG3 domain containing protein.
Os01g0173000	Os01t0173000-01		1.01			Putative thiol-disulphide oxidoreductase DCC domain containing protein.
Os01g0174200	Os01t0174200-01		1.29			Hypothetical protein.
Os01g0175400	Os01t0175400-01		1.19			Ankyrin repeat containing protein.
Os01g0176300	Os01t0176300-00		1.07			Pentatricopeptide repeat domain containing protein.
Os01g0178000	Os01t0178000-02		1.34			Similar to Transaminase/ transferase/ transferring nitrogenous groups.
Os01g0178900	Os01t0178900-01		1.22			Similar to Symbiosis-related disease resistance protein (Fragment).
Os01g0184200	Os01t0184200-01		1.15			Similar to OSIGBa0132G14.1 protein.
Os01g0191800	Os01t0191800-01		1.52			Similar to Aurora kinase.
Os01g0191900	Os01t0191900-01		1.48			Similar to Blind.
Os01g0193900	Os01t0193900-02		1.01			Hypothetical conserved gene.
Os01g0196300	Os01t0196300-01		1.5			Helix-loop-helix DNA-binding domain containing protein.
Os01g0196800	Os01t0196800-01		1.04			Hypothetical protein.
Os01g0200400	Os01t0200400-01		1.01			Thioredoxin domain 2 containing protein.
Os01g0207300	Os01t0207300-00		1.35			Similar to S-adenosylmethionine synthetase 1 (EC 2.5.1.6) (Methionine adenosyltransferase 1) (AdoMet synthetase 1). Splice isoform 2.
Os01g0210800	Os01t0210800-01		1.17			Conserved hypothetical protein.
Os01g0213350	Os01t0213350-01		1.38			Hypothetical gene.
Os01g0214300	Os01t0214300-01		1.84			Conserved hypothetical protein.
Os01g0214400	Os01t0214400-01		1.1			Similar to predicted protein.
Os01g0216500	Os01t0216500-00		1.03			Lipase/ GDSL domain containing protein.
Os01g0217000	Os01t0217000-01		1.47			Protein of unknown function DUF231/ plant domain containing protein.
Os01g0218900	Os01t0218900-01		1.1			Zinc finger/ PHD-type domain containing protein.
Os01g0228300	Os01t0228300-01		1.32			Mpv17/PMP22 family protein.
Os01g0229900	Os01t0229900-02		1.15			Similar to Shaggy-related protein kinase dzeta (EC 2.7.1.-) (ASK-dzeta).
Os01g0230200	Os01t0230200-01		1.06			Basic helix-loop-helix dimerisation region bHLH domain containing protein.
Os01g0231000	Os01t0231000-03		1.48			Similar to Auxin-responsive protein (Aux/IAA) (Fragment).
Os01g0235200	Os01t0235200-02		1.41			Conserved hypothetical protein.
Os01g0239700	Os01t0239700-03		1.98			Similar to predicted protein.
Os01g0252900	Os01t0252900-01		1.39			Zinc finger/ CCHC-type domain containing protein.
Os01g0257900	Os01t0257900-01		1.01			Hypothetical protein.
Os01g0263400	Os01t0263400-00		1.23			Pentatricopeptide repeat domain containing protein.
Os01g0269100	Os01t0269100-01		1.37			Similar to Rab proteins geranylgeranyltransferase component A 2 (Rab escort protein 2) (REP-2) (Choroideraemia-like protein).
Os01g0269900	Os01t0269900-01		1.05			Actin/actin-like family protein.
Os01g0277500	Os01t0277500-01		1.19			Zinc finger/ Dof-type domain containing protein.
Os01g0284500	Os01t0284500-01		1.18			Similar to Nectarin 1 precursor (EC 1.15.1.1) (Superoxide dismutase [Mn]).
Os01g0303600	Os01t0303600-01		1.12			Zinc finger/ RING/FYVE/PHD-type domain containing protein.
Os01g0310800	Os01t0310800-01		2.36			Similar to Pto kinase interactor 1.
Os01g0315700	Os01t0315700-01		1.14			Similar to Monoglyceride lipase.
Os01g0337600	Os01t0337600-01		1.63			Similar to predicted protein.
Os01g0339950	Os01t0339950-01		1.3			Non-protein coding transcript.
Os01g0351800	Os01t0351800-01		1.55			2OG-Fe(II) oxygenase domain containing protein.
Os01g0360100	Os01t0360100-01		1.26			Similar to Powdery mildew resistance protein pm3f (Fragment).
Os01g0361000	Os01t0361000-02		1.03			Conserved hypothetical protein.
Os01g0363900	Os01t0363900-01		1.38			Similar to HASTY.
Os01g0377700	Os01t0377700-01		1.86			Similar to NPL4 family protein.
Os01g0382900	Os01t0382900-01		1.23			Conserved hypothetical protein.
Os01g0384800	Os01t0384800-01		1.88			Conserved hypothetical protein.
Os01g0390600	Os01t0390600-01		1.41			Pentatricopeptide repeat domain containing protein.
Os01g0392100	Os01t0392100-01		1.18			Conserved hypothetical protein.
Os01g0392800	Os01t0392800-01		1.11			Similar to DET1-like protein.
Os01g0393000	Os01t0393000-01		1.54			Conserved hypothetical protein.
Os01g0500500	Os01t0500500-01		1.46			Hypothetical conserved gene.
Os01g0503400	Os01t0503400-01		1.78			Similar to (Rice Genome Annotation Project) metal transporter Nramp6.
Os01g0504500	Os01t0504500-01		1.28			Similar to Transparent testa 12 protein.
Os01g0504950	Os01t0504950-01		1.17			Hypothetical gene.
Os01g0508050	Os01t0508050-00		3.11			Non-protein coding transcript.
Os01g0508100	Os01t0508100-01		2.35			Ferritin/ribonucleotide reductase-like family protein.
Os01g0509900	Os01t0509900-01		1.55			F-box domain/ Skp2-like domain containing protein.
Os01g0527400	Os01t0527400-01		1.48			Transcription elongation factor S-II/ central region domain containing protein.
Os01g0546700	Os01t0546700-00		1.06			Hypothetical conserved gene.
Os01g0553400	Os01t0553400-01		1.02			Cyclin-like F-box domain containing protein.
Os01g0553600	Os01t0553600-01		1.21			Conserved hypothetical protein.
Os01g0557400	Os01t0557400-01		1.15			Cyclin-like F-box domain containing protein.
Os01g0561600	Os01t0561600-01		1.15			Cytochrome P450 family protein.
Os01g0562400	Os01t0562400-01		1.65			Peptidyl-prolyl cis-trans isomerase/ FKBP-type/ domain domain containing protein.
Os01g0572300	Os01t0572300-01		1.08			Zinc finger/ C2H2-type domain containing protein.
Os01g0575200	Os01t0575200-01		1.21			Helix-loop-helix DNA-binding domain containing protein.
Os01g0580150	Os01t0580150-00		1.29			Similar to Protein kinase.
Os01g0589400	Os01t0589400-01		1.21			Pentatricopeptide repeat domain containing protein.
Os01g0598600	Os01t0598600-03		1.48			Similar to predicted protein.
Os01g0600400	Os01t0600400-01		1.02			Pentatricopeptide repeat domain containing protein.
Os01g0603700	Os01t0603700-01		1.2			Hypothetical gene.
Os01g0604100	Os01t0604100-01		1.4			Conserved hypothetical protein.
Os01g0605500	Os01t0605500-00		1.06			Kinesin/ motor region domain containing protein.
Os01g0606133	Os01t0606133-00		1.67			Hypothetical conserved gene.
Os01g0617500	Os01t0617500-02		1.04			Similar to predicted protein.
Os01g0626100	Os01t0626100-01		1.42			Armadillo-like helical domain containing protein.
Os01g0631100	Os01t0631100-01		1.22			Cas1p-like family protein.
Os01g0637500	Os01t0637500-00		1.42			Similar to polygalacturonase.
Os01g0637600	Os01t0637600-01		1.07			Similar to Peptide deformylase/ chloroplast precursor (EC 3.5.1.88) (PDF) (Polypeptide deformylase).
Os01g0639900	Os01t0639900-01		1.29			Similar to Carbonic anhydrase/ chloroplast precursor (EC 4.2.1.1) (Carbonate dehydratase).
Os01g0642000	Os01t0642000-01		1.5			Carboxylesterase/ type B family protein.
Os01g0646700	Os01t0646700-01		1.16			Similar to OSIGBa0105P02.4 protein.
Os01g0647700	Os01t0647700-01		1.15			Epoxide hydrolase family protein.
Os01g0652100	Os01t0652100-01		1.75			Protein of unknown function DUF231/ plant domain containing protein.
Os01g0653350	Os01t0653350-00		1.21			Similar to WD-40 repeat family protein (Fragment).
Os01g0658900	Os01t0658900-01		1.12			OSBZ8.
Os01g0663300	Os01t0663300-01		1.38			Similar to (1-4)-beta-mannan endohydrolase-like protein.
Os01g0663400	Os01t0663400-02		1.67			Similar to aspartic proteinase oryzasin-1.
Os01g0663800	Os01t0663800-01		1.19			Protein of unknown function DUF1296 family protein.
Os01g0665300	Os01t0665300-02		1.07			NLI interacting factor domain containing protein.
Os01g0668901	Os01t0668901-00		1.05			Protein kinase/ catalytic domain domain containing protein.
Os01g0672201	Os01t0672201-00		1.49			Homeobox domain containing protein.
Os01g0674700	Os01t0674700-00		1.63			Similar to EMB2279 (EMBRYO DEFECTIVE 2279).
Os01g0677900	Os01t0677900-01		1.63			Protein of unknown function DUF2921 domain containing protein.
Os01g0680500	Os01t0680500-01		2.05			Hypothetical protein.
Os01g0680700	Os01t0680700-01		1.12			Protein of unknown function DUF1639 family protein.
Os01g0681400	Os01t0681400-01		1.02			Similar to Autophagy protein beclin1.
Os01g0684200	Os01t0684200-01		1.05			Conserved hypothetical protein.
Os01g0684800	Os01t0684800-01		1.24			Protein prenyltransferase/ alpha subunit domain containing protein.
Os01g0688200	Os01t0688200-01		1.12			Similar to hydrolase/ alpha/beta fold family protein.
Os01g0688600	Os01t0688600-02		1.13			Protein of unknown function DUF1639 family protein.
Os01g0690600	Os01t0690600-01		1.41			Conserved hypothetical protein.
Os01g0692600	Os01t0692600-01		1.12			Uncharacterised conserved protein UCP031088/ alpha/beta hydrolase/ At1g15070 domain containing protein.
Os01g0692700	Os01t0692700-01		1.41			Similar to Protein binding protein.
Os01g0694800	Os01t0694800-01		1.01			Conserved hypothetical protein.
Os01g0695800	Os01t0695800-01		1.97			Similar to MDR-like ABC transporter.
Os01g0696000	Os01t0696000-01		1.32			Similar to Calcium-activated outward-rectifying potassium channel 1 (AtKCO1).
Os01g0696100	Os01t0696100-00		1.15			Similar to outward rectifying potassium channel.
Os01g0700900	Os01t0700900-01		1.03			Similar to Cytochrome P450 monooxygenase.
Os01g0706700	Os01t0706700-01		1.11			Protein of unknown function DUF590 family protein.
Os01g0708000	Os01t0708000-00		1.11			Similar to Single myb histone 4.
Os01g0708700	Os01t0708700-02		1.19			Similar to calmodulin binding protein.
Os01g0708900	Os01t0708900-01		1.32			Mitochondrial substrate carrier family protein.
Os01g0710700	Os01t0710700-01		1.35			Lipase/ class 3 family protein.
Os01g0715400	Os01t0715400-03		1.02			Glycoside hydrolase/ subgroup/ catalytic domain domain containing protein.
Os01g0718300	Os01t0718300-03		1.73			Similar to Brassinosteroid-insensitive 1.
Os01g0720900	Os01t0720900-00		1.13			Hypothetical conserved gene.
Os01g0721200	Os01t0721200-00		1.53			Similar to cDNA clone:J013002N02/ full insert sequence.
Os01g0721300	Os01t0721300-00		2.17			Similar to cDNA clone:J013002N02/ full insert sequence.
Os01g0721800	Os01t0721800-01		1.09			Protein kinase-like domain containing protein.
Os01g0722700	Os01t0722700-01		1.32			Similar to Hexokinase.
Os01g0723400	Os01t0723400-01		1.19			Malic oxidoreductase family protein.
Os01g0725800	Os01t0725800-01		1.6			WD40/YVTN repeat-like domain containing protein.
Os01g0728325	Os01t0728325-00		1.56			Hypothetical protein.
Os01g0730300	Os01t0730300-03		1.19			Similar to predicted protein.
Os01g0730700	Os01t0730700-01		1.07			WRKY transcription factor 14 (WRKY14).
Os01g0735900	Os01t0735900-01		1.15			UDP-glucuronosyl/UDP-glucosyltransferase family protein.
Os01g0738300	Os01t0738300-01		1.26			Protein kinase/ core domain containing protein.
Os01g0746700	Os01t0746700-00		1.14			Similar to Mannan endo-1/4-beta-mannosidase 2.
Os01g0753800	Os01t0753800-01		1.01			Conserved hypothetical protein.
Os01g0757800	Os01t0757800-01		1.22			DNA polymerase eta domain containing protein.
Os01g0759800	Os01t0759800-00		1.09			Hypothetical protein.
Os01g0763600	Os01t0763600-01		1.25			PLC-like phosphodiesterase/ TIM beta/alpha-barrel domain domain containing protein.
Os01g0763750	Os01t0763750-02		1.52			Exo70 exocyst complex subunit family protein.
Os01g0773100	Os01t0773100-01		1.39			Similar to F20D22.3 protein.
Os01g0776600	Os01t0776600-01		1.13			Similar to Purple acid phosphatase (EC 3.1.3.2).
Os01g0784700	Os01t0784700-00		1.01			Serine/threonine protein kinase-related domain containing protein.
Os01g0793900	Os01t0793900-01		1.03			Conserved hypothetical protein.
Os01g0794500	Os01t0794500-00		1.41			Translation initiation factor SUI1 domain containing protein.
Os01g0795300	Os01t0795300-03		1.11			Non-protein coding transcript.
Os01g0796500	Os01t0796500-01		1.44			Similar to predicted protein.
Os01g0797900	Os01t0797900-02		1.24			Hypothetical protein.
Os01g0798900	Os01t0798900-00		1.68			Similar to disease resistance protein RGA4.
Os01g0799500	Os01t0799500-01		1.52			Methyladenine glycosylase domain containing protein.
Os01g0802100	Os01t0802100-01		1.84			Similar to 4-diphosphocytidyl-2-C-methyl-D-erythritol kinase/ chloroplast precursor (EC 2.7.1.148) (CMK) (4-(cytidine-5'-diphospho)-2-C-methyl- D-erythritol kinase) (CDPMEK).
Os01g0802700	Os01t0802700-01		1.45			Auxin efflux carrier domain containing protein.
Os01g0803900	Os01t0803900-01		1.41			Cytochrome P450 family protein.
Os01g0805000	Os01t0805000-01		1.18			50S ribosomal protein L34.
Os01g0806300	Os01t0806300-01		1.06			Conserved hypothetical protein.
Os01g0809300	Os01t0809300-01		1.53			Leucine-rich repeat/ N-terminal domain containing protein.
Os01g0810200	Os01t0810200-01		1.18			Cupin/ RmlC-type domain containing protein.
Os01g0810401	Os01t0810401-01		1.63			Non-protein coding transcript.
Os01g0810600	Os01t0810600-00		1.33			Similar to cDNA/ clone: J100063K14/ full insert sequence.
Os01g0810800	Os01t0810800-01		1.85			Hypothetical conserved gene.
Os01g0812050	Os01t0812050-00		1.00			Conserved hypothetical protein.
Os01g0814400	Os01t0814400-02		1.19			Conserved hypothetical protein.
Os01g0814800	Os01t0814800-01		1.06			Similar to Cysteine synthase/ chloroplast precursor (EC 2.5.1.47) (O-acetylserine sulfhydrylase) (O-acetylserine (Thiol)-lyase) (CSase B) (CS-B) (OAS-TL B).
Os01g0820800	Os01t0820800-01		1.03			Conserved hypothetical protein.
Os01g0822200	Os01t0822200-01		1.53			Protein kinase/ core domain containing protein.
Os01g0823700	Os01t0823700-01		1.13			Protein of unknown function DUF641/ plant domain containing protein.
Os01g0826400	Os01t0826400-01		1.45			WRKY transcription factor 24 (WRKY24).
Os01g0826900	Os01t0826900-01		1.33			Domain of unknown function DUF399 domain containing protein.
Os01g0827700	Os01t0827700-00		1.55			Lipase/ GDSL domain containing protein.
Os01g0829100	Os01t0829100-01		1.4			Ankyrin domain containing protein.
Os01g0829400	Os01t0829400-01		1.01			Thioredoxin fold domain containing protein.
Os01g0830700	Os01t0830700-02		1.16			Protein of unknown function DUF231/ plant domain containing protein.
Os01g0832000	Os01t0832000-01		1.17			Phosphatidate cytidylyltransferase family protein.
Os01g0833500	Os01t0833500-01		1.64			Similar to Serine carboxypeptidase II-1 precursor (EC 3.4.16.6) (CP-MII.1) (Fragment).
Os01g0834250	Os01t0834250-01		1.08			Hypothetical gene.
Os01g0841050	Os01t0841050-01		1.39			Conserved hypothetical protein.
Os01g0844800	Os01t0844800-03		1.21			Similar to predicted protein.
Os01g0849100	Os01t0849100-00		1.23			Rop nucleotide exchanger/ PRONE domain containing protein.
Os01g0852100	Os01t0852100-01		1.17			Conserved hypothetical protein.
Os01g0852200	Os01t0852200-02		1.21			Similar to sialin.
Os01g0852500	Os01t0852500-02		1.21			ELM2 domain containing protein.
Os01g0856000	Os01t0856000-02		1.67			Similar to predicted protein.
Os01g0861900	Os01t0861900-01		1.28			Similar to transposon protein Mutator sub-class.
Os01g0866300	Os01t0866300-01		1.49			VAMP-like protein YKT61 (AtYKT61) (Geranylgeranylated protein 1) (AtGP1).
Os01g0885000	Os01t0885000-01		1.07			Similar to Cytochrome c.
Os01g0885700	Os01t0885700-01		1.6			Protein kinase-like domain containing protein.
Os01g0888600	Os01t0888600-01		1.4			Similar to Seven transmembrane protein Mlo5 (Fragment).
Os01g0894600	Os01t0894600-02		1.24			Similar to predicted protein.
Os01g0895300	Os01t0895300-01		1.76			Cytochrome b561/ eukaryote domain containing protein.
Os01g0896400	Os01t0896400-01		1.16			Similar to JHL23J11.5 protein.
Os01g0898900	Os01t0898900-01		1.26			Nucleotide-sugar transporter family protein.
Os01g0904200	Os01t0904200-02		1.03			Similar to protein kinase.
Os01g0904400	Os01t0904400-01		1.27			Similar to Chromosome assembly protein homolog.
Os01g0904500	Os01t0904500-01		1.26			Conserved hypothetical protein.
Os01g0908700	Os01t0908700-01		1.2			Similar to Hnrpa2b1-prov protein.
Os01g0917900	Os01t0917900-01		1.31			Zinc finger/ RING/FYVE/PHD-type domain containing protein.
Os01g0919500	Os01t0919500-02		1.65			Hypothetical conserved gene.
Os01g0921500	Os01t0921500-01		1.39			Similar to SNF1-related protein kinase regulatory gamma subunit 1 (AKIN gamma1) (AKING1).
Os01g0923200	Os01t0923200-01		1.1			Similar to AT.I.24-6 protein (Fragment).
Os01g0925700	Os01t0925700-01		1.39			Similar to predicted protein.
Os01g0927400	Os01t0927400-01		1.16			Molecular chaperone/ heat shock protein/ Hsp40/ DnaJ domain containing protein.
Os01g0928800	Os01t0928800-01		1.2			Similar to Serine palmitoyltransferase.
Os01g0930000	Os01t0930000-01		1.45			Similar to CM0545.330.nc protein.
Os01g0930300	Os01t0930300-01		1.43			RNA-directed DNA polymerase (reverse transcriptase)/ related domain containing protein.
Os01g0930400	Os01t0930400-00		1.68			Potassium transporter 5.
Os01g0934100	Os01t0934100-01		1.12			C2 calcium-dependent membrane targeting domain containing protein.
Os01g0934600	Os01t0934600-00		1.28			Similar to Esterase PIR7B.
Os01g0935200	Os01t0935200-01		1.54			Histone-fold domain containing protein.
Os01g0935300	Os01t0935300-02		1.11			Cullin family protein.
Os01g0935500	Os01t0935500-01		1.06			Similar to Potassium transporter 7 (OsHAK7).
Os01g0942900	Os01t0942900-01		1.23			Similar to cDNA clone:J023028M23/ full insert sequence.
Os01g0948133	Os01t0948133-01		1.23			Non-protein coding transcript.
Os01g0948500	Os01t0948500-01		1.31			Armadillo-like helical domain containing protein.
Os01g0950800	Os01t0950800-01		1.17			Essential protein Yae1/ N-terminal domain containing protein.
Os01g0952200	Os01t0952200-02		1.12			Similar to chromatin remodeling complex subunit.
Os01g0957000	Os01t0957000-01		1.85			ATP-NAD kinase/ PpnK-type/ all-beta domain containing protein.
Os01g0961000	Os01t0961000-01		1.15			Conserved hypothetical protein.
Os01g0968700	Os01t0968700-02		1.11			Similar to Eukaryotic tRNA isopentenyltransferase.
Os01g0975000	Os01t0975000-02		1.65			Protein of unknown function DUF966 family protein.
Os01g0978000	Os01t0978000-01		1.36			Similar to Uncoupling protein.
Os02g0100200	Os02t0100200-01		1.03			Steroid nuclear receptor/ ligand-binding domain containing protein.
Os02g0106300	Os02t0106300-01		1.44			Pentatricopeptide repeat domain containing protein.
Os02g0108400	Os02t0108400-00		1.07			Protein of unknown function DUF1677/ Oryza sativa family protein.
Os02g0108500	Os02t0108500-01		1.22			Non-protein coding transcript.
Os02g0109200	Os02t0109200-02		1.26			Protein of unknown function DUF793 family protein.
Os02g0110600	Os02t0110600-03		1.4			Similar to protein kinase.
Os02g0111500	Os02t0111500-01		1.32			Hypothetical gene.
Os02g0112000	Os02t0112000-00		1.25			Hypothetical protein.
Os02g0114600	Os02t0114600-02		1.12			Kelch-type beta propeller domain containing protein.
Os02g0116600	Os02t0116600-02		1.12			Helix-loop-helix DNA-binding domain containing protein.
Os02g0116900	Os02t0116900-01		1.82			Similar to 15.9 kDa subunit of RNA polymerase II.
Os02g0117800	Os02t0117800-01		1.04			Similar to APG5 (Autophagy 5) like protein.
Os02g0118000	Os02t0118000-01		1.16			Pentatricopeptide repeat domain containing protein.
Os02g0118400	Os02t0118400-01		1.4			Similar to CMP-N-acetylneuraminate-beta-galactosamide-alpha-2/6-sialyltransferase (EC 2.4.99.1) (Beta-galactoside alpha-2/6-sialyltransferase) (Alpha 2/6-ST) (Sialyltransferase 1) (ST6Gal I) (B-cell antigen CD75).
Os02g0119400	Os02t0119400-01		1.24			Similar to Syntaxin 52 (AtSYP52).
Os02g0122100	Os02t0122100-00		1.32			Similar to JHL05D22.13 protein.
Os02g0122200	Os02t0122200-00		1.22			Similar to predicted protein.
Os02g0125400	Os02t0125400-01		1.64			Negative regulatory factor PREG domain containing protein.
Os02g0132300	Os02t0132300-02		1.27			Similar to Erythrocyte membrane protein PFEMP3 (Fragment).
Os02g0138600	Os02t0138600-01		1.16			Protein of unknown function DUF1677/ Oryza sativa family protein.
Os02g0139500	Os02t0139500-02		1.27			Similar to Cycloartenol synthase.
Os02g0145600	Os02t0145600-01		1.17			Conserved hypothetical protein.
Os02g0146900	Os02t0146900-01		1.19			Protein of unknown function DUF1677/ Oryza sativa family protein.
Os02g0153400	Os02t0153400-00		1.24			Protein kinase/ core domain containing protein.
Os02g0154600	Os02t0154600-01		1.2			Domain of unknown function DUF250 domain containing protein.
Os02g0156200	Os02t0156200-00		1.5			Leucine-rich repeat domain containing protein.
Os02g0157000	Os02t0157000-00		1.06			Leucine-rich repeat domain containing protein.
Os02g0163300	Os02t0163300-01		1.07			Conserved hypothetical protein.
Os02g0163533	Os02t0163533-01		1.36			Conserved hypothetical protein.
Os02g0168400	Os02t0168400-01		1.76			Hypothetical conserved gene.
Os02g0173200	Os02t0173200-01		1.29			VQ domain containing protein.
Os02g0173500	Os02t0173500-01		1.31			Similar to Cholinephosphate cytidylyltransferase.
Os02g0174900	Os02t0174900-01		1.95			Hypothetical gene.
Os02g0180500	Os02t0180500-01		1.27			Similar to Chorismate mutase CM2 (EC 5.4.99.5) (Chorimate mutase).
Os02g0182600	Os02t0182600-00		1.11			Similar to Protein kinase-like protein (Fragment).
Os02g0192300	Os02t0192300-01		1.28			Zinc finger/ RING/FYVE/PHD-type domain containing protein.
Os02g0194000	Os02t0194000-01		1.2			Similar to ATSWI3B.
Os02g0196000	Os02t0196000-01		1.55			Zinc/iron permease family protein.
Os02g0196800	Os02t0196800-02		1.34			Similar to Fumarylacetoacetase.
Os02g0201300	Os02t0201300-01		1.28			Conserved hypothetical protein.
Os02g0202000	Os02t0202000-00		1.32			Similar to ethylene responsive element.
Os02g0202800	Os02t0202800-01		1.44			FAR1 domain containing protein.
Os02g0204000	Os02t0204000-01		1.15			Tetratricopeptide-like helical domain containing protein.
Os02g0204500	Os02t0204500-03		1.37			Agenet domain containing protein.
Os02g0208400	Os02t0208400-01		1.07			Hypothetical gene.
Os02g0211150	Os02t0211150-00		1.18			Non-protein coding transcript.
Os02g0211900	Os02t0211900-00		1.23			Hypothetical conserved gene.
Os02g0216500	Os02t0216500-03		1.66			Hypothetical protein.
Os02g0218300	Os02t0218300-01		1.05			Non-protein coding transcript.
Os02g0221900	Os02t0221900-01		1.44			Cytochrome P450 family protein.
Os02g0224400	Os02t0224400-01		1.14			Similar to Xaa-Pro dipeptidase (EC 3.4.13.9) (X-Pro dipeptidase) (Proline dipeptidase) (Prolidase) (Imidodipeptidase).
Os02g0227600	Os02t0227600-01		1.49			Leucine-rich repeat domain containing protein.
Os02g0228300	Os02t0228300-01		1.29			Protein kinase/ core domain containing protein.
Os02g0230200	Os02t0230200-01		1.11			Conserved hypothetical protein.
Os02g0235701	Os02t0235701-00		1.02			Conserved hypothetical protein.
Os02g0236100	Os02t0236100-01		1.01			Similar to SERK1 (Fragment).
Os02g0242100	Os02t0242100-01		1.11			Similar to hydroquinone glucosyltransferase.
Os02g0245100	Os02t0245100-02		1.58			Conserved hypothetical protein.
Os02g0246600	Os02t0246600-01		1.31			Conserved hypothetical protein.
Os02g0246900	Os02t0246900-01		1.19			Conserved hypothetical protein.
Os02g0251900	Os02t0251900-01		1.26			Similar to Tobacco rattle virus-induced protein variant 2.
Os02g0261400	Os02t0261400-00		1.33			Conserved hypothetical protein.
Os02g0262800	Os02t0262800-01		1.38			Similar to NBS-LRR protein (Fragment).
Os02g0266000	Os02t0266000-01		1.14			Similar to N-(5'-phosphoribosyl)anthranilate isomerase.
Os02g0267200	Os02t0267200-00		1.31			Alpha-expansin OsEXPA13.
Os02g0276500	Os02t0276500-01		1.31			Similar to Tocopherol cyclase.
Os02g0296800	Os02t0296800-01		1.27			Cobalamin (vitamin B12) biosynthesis CbiX domain containing protein.
Os02g0306550	Os02t0306550-00		1.34			Conserved hypothetical protein.
Os02g0320100	Os02t0320100-01		1.14			Bacterial Fmu (Sun)/eukaryotic nucleolar NOL1/Nop2p domain containing protein.
Os02g0321600	Os02t0321600-01		1.18			Conserved hypothetical protein.
Os02g0329450	Os02t0329450-00		1.37			Hypothetical protein.
Os02g0332200	Os02t0332200-01		1.12			Similar to T-complex protein 1 delta subunit.
Os02g0435200	Os02t0435200-01		1.25			Hypothetical conserved gene.
Os02g0437200	Os02t0437200-01		1.43			SNAP-34.
Os02g0437300	Os02t0437300-01		1.18			Conserved hypothetical protein.
Os02g0439200	Os02t0439200-00		1.08			Protein kinase PKN/PRK1/ effector domain containing protein.
Os02g0448500	Os02t0448500-00		1.74			Hypothetical protein.
Os02g0450000	Os02t0450000-01		1.44			Similar to OSIGBa0107A02.7 protein.
Os02g0459600	Os02t0459600-00		1.23			Protein kinase/ catalytic domain domain containing protein.
Os02g0461100	Os02t0461100-01		1.63			Conserved hypothetical protein.
Os02g0461200	Os02t0461200-01		1.43			Integrase/recombinase/ N-terminal domain containing protein.
Os02g0461600	Os02t0461600-02		1.45			Domain of unknown function DUF1777 domain containing protein.
Os02g0462000	Os02t0462000-03		1.7			Hypothetical gene.
Os02g0464400	Os02t0464400-01		1.57			Similar to D-mannose binding lectin family protein/ expressed.
Os02g0465900	Os02t0465900-01		1.77			ChaC-like protein family protein.
Os02g0468800	Os02t0468800-01		1.22			Pentatricopeptide repeat domain containing protein.
Os02g0470400	Os02t0470400-00		1.19			Similar to predicted protein.
Os02g0475300	Os02t0475300-01		1.54			Membrane attack complex component/perforin/complement C9 family protein.
Os02g0475400	Os02t0475400-01		1.05			Bile acid:sodium symporter family protein.
Os02g0481900	Os02t0481900-01		1.17			Hypothetical conserved gene.
Os02g0489500	Os02t0489500-01		1.01			Conserved hypothetical protein.
Os02g0504050	Os02t0504050-01		1.51			Hypothetical conserved gene.
Os02g0504500	Os02t0504500-01		1.1			PUG domain containing protein.
Os02g0505400	Os02t0505400-02		1.14			Exo70 exocyst complex subunit family protein.
Os02g0509500	Os02t0509500-01		1.28			Protein of unknown function DUF3339 domain containing protein.
Os02g0510600	Os02t0510600-02		1.05			Conserved hypothetical protein.
Os02g0517300	Os02t0517300-02		1.13			Topoisomerase II-associated protein PAT1 domain containing protein.
Os02g0518100	Os02t0518100-01		1.24			Protein of unknown function DUF803 family protein.
Os02g0520100	Os02t0520100-01		1.16			NUDIX hydrolase domain containing protein.
Os02g0527600	Os02t0527600-01		1.06			Similar to CTR1-like protein kinase.
Os02g0529800	Os02t0529800-00		2.1			Cytochrome P450 family protein.
Os02g0532800	Os02t0532800-00		1.73			7TM GPCR/ rhodopsin-like domain containing protein.
Os02g0536500	Os02t0536500-01		1.69			Similar to H0622F05.5 protein.
Os02g0542200	Os02t0542200-02		1.02			Similar to H0525E10.9 protein.
Os02g0550400	Os02t0550400-01		1.4			Tetratricopeptide-like helical domain containing protein.
Os02g0556700	Os02t0556700-01		1.16			T-complex 11 family protein.
Os02g0557000	Os02t0557000-01		1.87			CARP motif domain containing protein.
Os02g0559300	Os02t0559300-02		1.08			Serine/threonine protein kinase domain containing protein.
Os02g0559925	Os02t0559925-00		1.19			Hypothetical protein.
Os02g0567000	Os02t0567000-01		1.19			Conserved hypothetical protein.
Os02g0567800	Os02t0567800-01		1.49			Alpha/beta hydrolase fold-3 domain containing protein.
Os02g0570700	Os02t0570700-01		1.67			Cytochrome P450 family protein.
Os02g0573300	Os02t0573300-01		1.18			Similar to Nucleotide-sugar transporter/ sugar porter.
Os02g0577300	Os02t0577300-00		1.54			Similar to predicted protein.
Os02g0580366	Os02t0580366-00		1.15			Non-protein coding transcript.
Os02g0580700	Os02t0580700-01		1.1			Conserved hypothetical protein.
Os02g0582600	Os02t0582600-01		1.64			Heavy metal transport/detoxification protein domain containing protein.
Os02g0582800	Os02t0582800-01		1.02			Conserved hypothetical protein.
Os02g0583700	Os02t0583700-00		3.21			Conserved hypothetical protein.
Os02g0585200	Os02t0585200-01		1.29			Heavy metal transport/detoxification protein domain containing protein.
Os02g0591500	Os02t0591500-01		1.42			Similar to H0305E08.4 protein.
Os02g0594100	Os02t0594100-01		1.10			Similar to Protein kinase ATN1.
Os02g0595500	Os02t0595500-01		1.55			Similar to NAD-dependent isocitrate dehydrogenase precursor (EC 1.1.1.41).
Os02g0597200	Os02t0597200-01		1.7			Conserved hypothetical protein.
Os02g0597300	Os02t0597300-01		1.57			Leucine-rich repeat domain containing protein.
Os02g0597700	Os02t0597700-00		1.03			Ubiquitin domain containing protein.
Os02g0600000	Os02t0600000-01		1.4			Conserved hypothetical protein.
Os02g0607700	Os02t0607700-01		1.41			Short-chain dehydrogenase/reductase SDR domain containing protein.
Os02g0614666	Os02t0614666-00		1.4			Hypothetical protein.
Os02g0619600	Os02t0619600-01		1.08			Zinc finger/ RING/FYVE/PHD-type domain containing protein.
Os02g0620100	Os02t0620100-02		1.12			Mis12 family protein.
Os02g0627800	Os02t0627800-00		1.41			Similar to Isoform 2 of Cyclin-B1-3.
Os02g0629266	Os02t0629266-00		1.23			Hypothetical protein.
Os02g0631200	Os02t0631200-01		1.09			Homeodomain-like containing protein.
Os02g0633100	Os02t0633100-02		1.43			B-block binding subunit of TFIIIC domain containing protein.
Os02g0636600	Os02t0636600-00		1.25			GRAM domain containing protein.
Os02g0637900	Os02t0637900-01		1.17			Conserved hypothetical protein.
Os02g0644500	Os02t0644500-01		1.12			Autophagy-related protein 13 domain containing protein.
Os02g0646200	Os02t0646200-01		1.32			Zinc finger/ B-box domain containing protein.
Os02g0647300	Os02t0647300-01		1.58			Leucine-rich repeat/ plant specific containing protein.
Os02g0648300	Os02t0648300-01		2.1			SANT domain/ DNA binding domain containing protein.
Os02g0649800	Os02t0649800-01		1.98			Similar to Cytochrome B5 homolog (Fragment).
Os02g0650300	Os02t0650300-02		2.48			Similar to Iron-phytosiderophore transporter YSL15.
Os02g0654700	Os02t0654700-01		1.5			AP2/ERF family protein/ Abiotic stress response
Os02g0655700	Os02t0655700-01		1.05			Amino acid/polyamine transporter I family protein.
Os02g0658400	Os02t0658400-01		1.04			Remorin/ C-terminal domain containing protein.
Os02g0661100	Os02t0661100-01		2.53			Similar to Trehalose-6-phosphate phosphatase.
Os02g0668000	Os02t0668000-02		1.08			Hypothetical protein.
Os02g0668100	Os02t0668100-03		1.44			Similar to Geranylgeranyl-diphosphate synthase.
Os02g0672200	Os02t0672200-01		1.15			Similar to AGO1 homologous protein.
Os02g0680600	Os02t0680600-01		1.32			Similar to 2-C-methyl-D-erythritol 2/4-cyclodiphosphate synthase/ chloroplast precursor (EC 4.6.1.12) (MECPS) (MECDP-synthase).
Os02g0680700	Os02t0680700-01		1.24			Similar to DNA binding protein.
Os02g0681700	Os02t0681700-01		1.87			Serine/threonine protein kinase-related domain containing protein.
Os02g0684100	Os02t0684100-00		1.93			Sulfotransferase domain domain containing protein.
Os02g0684600	Os02t0684600-01		1.57			Similar to predicted protein.
Os02g0685600	Os02t0685600-01		1.17			Similar to Protein phosphatase 2C-like.
Os02g0686500	Os02t0686500-01		1.04			F-box domain/ cyclin-like domain containing protein.
Os02g0694100	Os02t0694100-01		1.33			Cyclin-like F-box domain containing protein.
Os02g0696900	Os02t0696900-00		1.28			Myb-like DNA-binding domain/ SHAQKYF class domain containing protein.
Os02g0700600	Os02t0700600-01		1.25			Similar to GAMYB-binding protein.
Os02g0702600	Os02t0702600-02		1.57			Rop nucleotide exchanger/ PRONE domain containing protein.
Os02g0704500	Os02t0704500-01		1.16			Phosphatidic acid phosphatase type 2/haloperoxidase domain containing protein.
Os02g0714600	Os02t0714600-02		1.92			Ribose-phosphate pyrophosphokinase 4 (EC 2.7.6.1) (Phosphoribosyl pyrophosphate synthetase 4).
Os02g0716100	Os02t0716100-01		1.75			Hypothetical conserved gene.
Os02g0720300	Os02t0720300-01		1.22			Protein-tyrosine phosphatase/ dual specificity domain containing protein.
Os02g0720500	Os02t0720500-01		1.15			Peptidase A1 domain containing protein.
Os02g0720600	Os02t0720600-01		2.41			Peptidase A1 domain containing protein.
Os02g0728001	Os02t0728001-00		1.57			Similar to G-box-binding factor 1.
Os02g0728100	Os02t0728100-01		1.08			Similar to SPPA / serine-type endopeptidase.
Os02g0733800	Os02t0733800-01		1.05			SET domain containing protein.
Os02g0739100	Os02t0739100-01		1.02			Similar to Formin-like protein 16.
Os02g0741700	Os02t0741700-01		1.53			Conserved hypothetical protein.
Os02g0742800	Os02t0742800-01		1.19			Conserved hypothetical protein.
Os02g0744501	Os02t0744501-00		1.25			Conserved hypothetical protein.
Os02g0744800	Os02t0744800-01		1.52			Hypothetical protein.
Os02g0753400	Os02t0753400-01		1.52			Conserved hypothetical protein.
Os02g0757700	Os02t0757700-01		1.01			Cyclin-like F-box domain containing protein.
Os02g0759500	Os02t0759500-01		1.03			Pentatricopeptide repeat domain containing protein.
Os02g0761600	Os02t0761600-01		1.48			Conserved hypothetical protein.
Os02g0762800	Os02t0762800-00		1.15			Similar to ATRAD54/CHR25 (ARABIDOPSIS HOMOLOG OF RAD54) / ATP binding / DNA binding / helicase.
Os02g0766700	Os02t0766700-01		1.44			Similar to Abscisic acid responsive elements-binding factor (ABA-responsive element binding protein 2) (AREB2).
Os02g0776800	Os02t0776800-03		1.07			Similar to Replication protein A 70kDa.
Os02g0778300	Os02t0778300-02		1.08			Similar to predicted protein.
Os02g0783650	Os02t0783650-01		1.11			Hypothetical gene.
Os02g0793300	Os02t0793300-01		1.81			Similar to Nudix hydrolase 3 (EC 3.6.1.-) (AtNUDT3). Splice isoform 2.
Os02g0794000	Os02t0794000-01		1.4			Zinc finger/ RING-type domain containing protein.
Os02g0803300	Os02t0803300-01		1.37			Epsin-like/ N-terminal domain containing protein.
Os02g0803400	Os02t0803400-02		1.08			Similar to vacuolar protein sorting 55 containing protein.
Os02g0805000	Os02t0805000-01		1.15			Armadillo-type fold domain containing protein.
Os02g0806000	Os02t0806000-01		1.52			Acyl-CoA N-acyltransferase domain containing protein.
Os02g0807700	Os02t0807700-01		1.04			Zinc finger/ LSD1-type domain containing protein.
Os02g0810500	Os02t0810500-01		1.06			RabGAP/TBC domain containing protein.
Os02g0814600	Os02t0814600-01		1.08			EF-HAND 1 domain containing protein.
Os02g0816000	Os02t0816000-01		1.41			C2 domain containing protein.
Os02g0816400	Os02t0816400-01		1.04			Protein of unknown function DUF3741 domain containing protein.
Os02g0817900	Os02t0817900-01		1.15			Cytochrome P450 family protein
Os02g0818500	Os02t0818500-03		1.05			Similar to Pib.
Os02g0826200	Os02t0826200-01		1.01			NAD(P)-binding domain containing protein.
Os02g0828800	Os02t0828800-01		1.83			Hypothetical protein.
Os02g0829800	Os02t0829800-01		1.25			Pentatricopeptide repeat domain containing protein.
Os02g0831500	Os02t0831500-01		1.47			Similar to Sucrose synthase.
Os02g0833900	Os02t0833900-01		1.45			Similar to Peroxidase 64 precursor (EC 1.11.1.7) (Atperox P64) (PRXR4) (ATP17a).
Os03g0100900	Os03t0100900-01		1.15			Protein of unknown function DUF862/ eukaryotic domain containing protein.
Os03g0102200	Os03t0102200-01		1.15			Similar to DNA-directed RNA polymerase II 14.5 kDa polypeptide (EC 2.7.7.6) (RPB9) (RPB14.5).
Os03g0102700	Os03t0102700-01		1.22			Similar to Expansin-B7.
Os03g0103300	Os03t0103300-00		2.56			Similar to QLTG-3-1 protein.
Os03g0107300	Os03t0107300-01		2.02			Anion transporter/ Silicon efflux transporter/ Arsenic species (As) uptake
Os03g0108700	Os03t0108700-01		1.32			Conserved hypothetical protein.
Os03g0109500	Os03t0109500-00		1.08			Similar to 40S ribosomal protein S17-4.
Os03g0110300	Os03t0110300-02		1.32			Conserved hypothetical protein.
Os03g0117300	Os03t0117300-01		1.12			Beta-glucanase family protein.
Os03g0120000	Os03t0120000-01		1.32			Conserved hypothetical protein.
Os03g0122300	Os03t0122300-01		1.53			Similar to Flavanone 3-hydroxylase-like protein.
Os03g0122600	Os03t0122600-02		1.6			Transcription factor/ MADS-box domain containing protein.
Os03g0123500	Os03t0123500-02		2.18			Similar to Homeobox protein knotted-1-like 3.
Os03g0124800	Os03t0124800-01		1.01			Non-protein coding transcript.
Os03g0124900	Os03t0124900-01		1.3			Pectin lyase fold/virulence factor domain containing protein.
Os03g0125800	Os03t0125800-01		1.05			Cystathionine beta-synthase/ core domain containing protein.
Os03g0125900	Os03t0125900-02		1.12			Hypothetical conserved gene.
Os03g0128700	Os03t0128700-01		1.36			Calcium-dependent protein kinase/ isoform 11 (EC 2.7.1.-) (CDPK 11).
Os03g0129100	Os03t0129100-01		1.15			Seven transmembrane protein MLO2.
Os03g0130900	Os03t0130900-02		1.12			Serine/threonine protein kinase domain containing protein.
Os03g0131333	Os03t0131333-00		1.2			Conserved hypothetical protein.
Os03g0133000	Os03t0133000-01		1.76			Similar to NAC-domain protein 14.
Os03g0135550	Os03t0135550-01		1.04			Hypothetical gene.
Os03g0135700	Os03t0135700-01		1.37			Transcriptional activator Rb homolog (Fragment).
Os03g0135800	Os03t0135800-01		1.11			Conserved hypothetical protein.
Os03g0138000	Os03t0138000-01		1.22			Conserved hypothetical protein.
Os03g0139100	Os03t0139100-00		1.48			Similar to Ribosomal Pr 117 (Fragment).
Os03g0139400	Os03t0139400-01		1.41			Conserved hypothetical protein.
Os03g0140700	Os03t0140700-01		1.47			Tetratricopeptide-like helical domain containing protein.
Os03g0144200	Os03t0144200-01		1.54			Non-protein coding transcript.
Os03g0144300	Os03t0144300-01		1.69			Similar to Xyloglucan galactosyltransferase KATAMARI 1 (EC 2.4.1.-) (MURUS3 protein).
Os03g0145102	Os03t0145102-00		1.73			Similar to Leucine Rich Repeat family protein/ expressed.
Os03g0147001	Os03t0147001-00		1.08			Conserved hypothetical protein.
Os03g0149000	Os03t0149000-01		1.26			Similar to LOB domain protein 31.
Os03g0151300	Os03t0151300-01		1.25			Similar to JmjC domain containing protein/ expressed.
Os03g0161100	Os03t0161100-00		1.33			Similar to Viral A-type inclusion protein repeat containing protein/ expressed.
Os03g0161800	Os03t0161800-01		1.15			Similar to SIPL.
Os03g0165100	Os03t0165100-00		1.57			Pentatricopeptide repeat domain containing protein.
Os03g0168400	Os03t0168400-01		1.47			Hypothetical conserved gene.
Os03g0168900	Os03t0168900-01		1.28			Ribosomal protein L32p domain containing protein.
Os03g0178600	Os03t0178600-01		1.01			Non-protein coding transcript.
Os03g0181600	Os03t0181600-02		1.08			Similar to GATA transcription factor 25 (ZIM-like 2 protein).
Os03g0183100	Os03t0183100-02		1.05			SAP-like protein BP-73 (OsBP-73) (Riaa1).
Os03g0185700	Os03t0185700-01		1.57			Transferase family protein.
Os03g0194600	Os03t0194600-01		1.26			Protein of unknown function DUF568/ DOMON-like domain containing protein.
Os03g0197200	Os03t0197200-01		1.7			Similar to Sorbitol transporter.
Os03g0198600	Os03t0198600-01		1.22			Similar to HAHB-7 (Fragment).
Os03g0198900	Os03t0198900-02		1.1			Methyladenine glycosylase domain containing protein.
Os03g0200600	Os03t0200600-00		1.12			Similar to predicted protein.
Os03g0200800	Os03t0200800-01		1.16			ARF/SAR superfamily domain containing protein.
Os03g0201400	Os03t0201400-02		1.5			Pentatricopeptide repeat domain containing protein.
Os03g0201500	Os03t0201500-01		1.61			Glycoside hydrolase/ family 10 protein.
Os03g0202001	Os03t0202001-01		1.35			Similar to Adenylyl-sulfate kinase.
Os03g0205500	Os03t0205500-01		1.48			Similar to fiber protein Fb38.
Os03g0205700	Os03t0205700-02		1.13			Photoreceptor-interacting protein-like.
Os03g0211100	Os03t0211100-01		1.12			Zinc finger/ RING/FYVE/PHD-type domain containing protein.
Os03g0212400	Os03t0212400-01		1.17			Similar to SNAP25 homologous protein SNAP29.
Os03g0212600	Os03t0212600-01		1.28			Targeting for Xklp2 family protein.
Os03g0222800	Os03t0222800-01		1.22			Conserved hypothetical protein.
Os03g0224300	Os03t0224300-01		1.21			HAD-superfamily hydrolase subfamily IIB protein.
Os03g0227300	Os03t0227300-01		1.3			5'-3' exonuclease domain containing protein.
Os03g0231700	Os03t0231700-02		1.04			Similar to Squalene monooxygenase 2 (EC 1.14.99.7).
Os03g0237600	Os03t0237600-04		1.93			MAP65/ASE1 family protein.
Os03g0244200	Os03t0244200-01		2.24			Similar to thaumatin-like protein 1.
Os03g0251800	Os03t0251800-02		1.77			Similar to Possible OmpA family member precursor.
Os03g0252100	Os03t0252100-01		2.2			Alpha/beta hydrolase fold-3 domain containing protein.
Os03g0253200	Os03t0253200-01		1.68			Similar to WAG1/ kinase.
Os03g0259300	Os03t0259300-02		1.16			Non-protein coding transcript.
Os03g0259400	Os03t0259400-00		1.28			Similar to Leucoanthocyanidin reductase (EC 1.17.1.3) (Leucocyanidin reductase).
Os03g0259700	Os03t0259700-01		1.71			Protein of unknown function DUF1630 family protein.
Os03g0260600	Os03t0260600-01		1.08			Helix-loop-helix DNA-binding domain containing protein.
Os03g0262900	Os03t0262900-01		1.35			Hypothetical conserved gene.
Os03g0268050	Os03t0268050-00		1.65			Non-protein coding transcript.
Os03g0272300	Os03t0272300-01		1.25			Similar to protein binding protein.
Os03g0272400	Os03t0272400-01		1.48			Conserved hypothetical protein.
Os03g0287900	Os03t0287900-01		1.28			Similar to Protein disulfide isomerase.
Os03g0288500	Os03t0288500-01		1.39			Pseudouridine synthase domain containing protein.
Os03g0288900	Os03t0288900-01		1.22			Hypothetical protein.
Os03g0290900	Os03t0290900-01		1.16			Protein of unknown function DUF231/ plant domain containing protein.
Os03g0292800	Os03t0292800-01		1.15			Similar to Ran binding protein 1 homolog.
Os03g0293450	Os03t0293450-00		1.05			Hypothetical protein.
Os03g0302000	Os03t0302000-01		1.27			Peroxisomal biogenesis factor 11 family protein.
Os03g0302700	Os03t0302700-01		1.42			Zinc finger/ RING/FYVE/PHD-type domain containing protein.
Os03g0302800	Os03t0302800-01		1.5			Similar to Long cell-linked locus protein.
Os03g0303100	Os03t0303100-01		1.46			Protein of unknown function DUF1645 family protein.
Os03g0305800	Os03t0305800-02		1.6			Galactosyl transferase family protein.
Os03g0307400	Os03t0307400-01		1.41			Six-bladed beta-propeller/ TolB-like domain containing protein.
Os03g0318400	Os03t0318400-01		1.17			Peptidase A1 domain containing protein.
Os03g0320600	Os03t0320600-01		1.51			VQ domain containing protein.
Os03g0324650	Os03t0324650-00		1.63			Non-protein coding transcript.
Os03g0326600	Os03t0326600-01		1.63			Nucleotide-binding/ alpha-beta plait domain containing protein.
Os03g0345200	Os03t0345200-01		1.65			40S ribosomal protein S21.
Os03g0346800	Os03t0346800-00		1.51			Similar to metal tolerance protein.
Os03g0347800	Os03t0347800-01		1.37			Peptidyl-tRNA hydrolase family protein.
Os03g0351700	Os03t0351700-01		1.14			Conserved hypothetical protein.
Os03g0355300	Os03t0355300-01		1.28			Protein of unknown function DUF1618 domain containing protein.
Os03g0360300	Os03t0360300-01		1.24			Conserved hypothetical protein.
Os03g0363500	Os03t0363500-01		1.39			Similar to Vacuolar monosaccharide symporter 1.
Os03g0363600	Os03t0363600-01		1.91			Similar to Sugar transporter-like protein.
Os03g0364000	Os03t0364000-01		1.49			Similar to ubiquitin-like protein.
Os03g0370900	Os03t0370900-02		1.28			Similar to Cytochrome P450.
Os03g0374900	Os03t0374900-00		1.54			Similar to cationic amino acid transporter.
Os03g0379300	Os03t0379300-01		2.02			Helix-loop-helix DNA-binding domain containing protein.
Os03g0379400	Os03t0379400-00		1.12			Hypothetical conserved gene.
Os03g0386000	Os03t0386000-01		1.21			Similar to Salt-responsive WD40 protein 5.
Os03g0387500	Os03t0387500-01		1.07			Conserved hypothetical protein.
Os03g0390900	Os03t0390900-01		1.51			Similar to OSIGBa0153E02-OSIGBa0093I20.13 protein.
Os03g0401333	Os03t0401333-00		1.12			Hypothetical protein.
Os03g0403400	Os03t0403400-01		1.27			Six-bladed beta-propeller/ TolB-like domain containing protein.
Os03g0405500	Os03t0405500-02		1.07			Hypothetical conserved gene.
Os03g0405900	Os03t0405900-01		1.07			Hypothetical conserved gene.
Os03g0407050	Os03t0407050-00		1.8			Hypothetical protein.
Os03g0410900	Os03t0410900-01		1.22			Like-Sm ribonucleoprotein/ core family protein.
Os03g0418600	Os03t0418600-01		1.04			Conserved hypothetical protein.
Os03g0418700	Os03t0418700-01		1.16			Conserved hypothetical protein.
Os03g0418733	Os03t0418733-01		1.13			Hypothetical gene.
Os03g0425800	Os03t0425800-01		1.5			SANT domain/ DNA binding domain containing protein.
Os03g0448600	Os03t0448600-01		1.07			WD40 repeat-like domain containing protein.
Os03g0556600	Os03t0556600-01		1.11			Serine/threonine protein kinase-related domain containing protein.
Os03g0572900	Os03t0572900-01		1.00			Multi antimicrobial extrusion protein MatE family protein.
Os03g0574300	Os03t0574300-01		1.19			Conserved hypothetical protein.
Os03g0582100	Os03t0582100-01		1.25			Pentatricopeptide repeat domain containing protein.
Os03g0584300	Os03t0584300-01		1.72			Conserved hypothetical protein.
Os03g0584400	Os03t0584400-01		1.13			ATPase/ AAA-type/ core domain containing protein.
Os03g0587200	Os03t0587200-01		1.62			Kinesin/ motor region domain containing protein.
Os03g0594700	Os03t0594700-01		1.23			Conserved hypothetical protein.
Os03g0597200	Os03t0597200-01		1.17			Pentatricopeptide repeat domain containing protein.
Os03g0609800	Os03t0609800-01		1.46			BTB domain containing protein.
Os03g0611200	Os03t0611200-01		1.19			Aldo/keto reductase family protein.
Os03g0616700	Os03t0616700-01		1.23			Similar to Importin-beta N-terminal domain containing protein/ expressed.
Os03g0626600	Os03t0626600-01		1.75			Zinc finger/ LIM-type domain containing protein.
Os03g0638900	Os03t0638900-01		1.02			Cyclin-like F-box domain containing protein.
Os03g0639800	Os03t0639800-01		1.55			Snf7 family protein.
Os03g0642900	Os03t0642900-00		1.56			Similar to Hydrolase-like protein.
Os03g0646400	Os03t0646400-01		1.21			Transmembrane protein 97/ predicted domain containing protein.
Os03g0651300	Os03t0651300-01		1.08			Protein of unknown function DUF580 family protein.
Os03g0661800	Os03t0661800-01		1.31			PDZ/DHR/GLGF domain containing protein.
Os03g0667100	Os03t0667100-03		1.91			Similar to BTB/POZ domain containing protein/ expressed.
Os03g0667300	Os03t0667300-00		1.94			Similar to Metal transport protein.
Os03g0667700	Os03t0667700-01		1.15			Similar to RanBP1 domain containing protein/ expressed.
Os03g0669900	Os03t0669900-00		1.04			Similar to F-box domain containing protein.
Os03g0683866	Os03t0683866-00		1.21			Similar to UPL7 (ubiquitin-protein ligase 7) / ubiquitin-protein ligase.
Os03g0689100	Os03t0689100-01		1.65			Histidine acid phosphatase family protein.
Os03g0689400	Os03t0689400-01		1.00			Similar to NB-ARC domain containing protein/ expressed.
Os03g0692400	Os03t0692400-01		1.28			Protein of unknown function DUF966 family protein.
Os03g0699100	Os03t0699100-01		1.42			WD40 repeat-like domain containing protein.
Os03g0699800	Os03t0699800-01		1.32			Conserved hypothetical protein.
Os03g0703000	Os03t0703000-01		1.49			Similar to Beta-glucosidase.
Os03g0713600	Os03t0713600-01		1.38			Aldo/keto reductase domain containing protein.
Os03g0719800	Os03t0719800-01		1.33			Phytochrome A.
Os03g0722700	Os03t0722700-01		1.14			Conserved hypothetical protein.
Os03g0723700	Os03t0723700-01		1.14			Conserved hypothetical protein.
Os03g0724100	Os03t0724100-01		1.39			Phosphatidylinositol transfer protein-like/ N-terminal domain containing protein.
Os03g0725200	Os03t0725200-01		1.56			Hypothetical protein.
Os03g0727800	Os03t0727800-01		1.31			Cyclin-like F-box domain containing protein.
Os03g0728900	Os03t0728900-00		1.34			Helix-loop-helix DNA-binding domain containing protein.
Os03g0736200	Os03t0736200-00		1.23			Pentatricopeptide repeat domain containing protein.
Os03g0736600	Os03t0736600-01		1.4			Similar to ATP synthase.
Os03g0737300	Os03t0737300-01		1.11			HAD-superfamily phosphatase/ subfamily IIIC domain containing protein.
Os03g0737600	Os03t0737600-01		1.2			Cyclin H-1.
Os03g0742800	Os03t0742800-02		1.28			Similar to Auxin-responsive protein IAA14 (Indoleacetic acid-induced protein 14) (SOLITARY-ROOT protein).
Os03g0747700	Os03t0747700-01		1.06			Similar to photosystem II 11 kDa protein-related.
Os03g0747800	Os03t0747800-01		1.33			Cysteine synthase (EC 2.5.1.47) (O-acetylserine sulfhydrylase) (O- acetylserine (Thiol)-lyase) (CSase) (OAS-TL).
Os03g0748500	Os03t0748500-01		1.02			Similar to flavoprotein wrbA.
Os03g0749650	Os03t0749650-00		1.24			Hypothetical protein.
Os03g0751100	Os03t0751100-01		1.91			Similar to Isp4 protein-like.
Os03g0751800	Os03t0751800-01		1.19			Conserved hypothetical protein.
Os03g0753600	Os03t0753600-03		1.39			Hypothetical conserved gene.
Os03g0757400	Os03t0757400-01		1.13			Hypothetical protein.
Os03g0767000	Os03t0767000-01		1.35			Similar to Allene oxide synthase (EC 4.2.1.92).
Os03g0769000	Os03t0769000-00		1.08			Similar to ternary complex factor MIP1.
Os03g0774600	Os03t0774600-01		1.02			Conserved hypothetical protein.
Os03g0781300	Os03t0781300-01		1.21			Conserved hypothetical protein.
Os03g0789600	Os03t0789600-01		1.14			Conserved hypothetical protein.
Os03g0789800	Os03t0789800-01		1.4			Hypothetical conserved gene.
Os03g0793600	Os03t0793600-00		1.27			Similar to type I inositol-1/4/5-trisphosphate 5-phosphatase CVP2.
Os03g0795300	Os03t0795300-01		1.24			Similar to Extensin protein-like.
Os03g0798200	Os03t0798200-01		1.21			Zinc finger/ RING/FYVE/PHD-type domain containing protein.
Os03g0800500	Os03t0800500-02		1.22			Putative small multi-drug export family protein.
Os03g0802500	Os03t0802500-01		1.29			ATPase/ AAA-type/ core domain containing protein.
Os03g0803500	Os03t0803500-01		1.66			Similar to Prolyl 4-hydroxylase alpha-1 subunit-like protein.
Os03g0812500	Os03t0812500-01		1.51			Non-protein coding transcript.
Os03g0820900	Os03t0820900-01		1.71			Cellular retinaldehyde-binding/triple function/ C-terminal domain containing protein.
Os03g0824000	Os03t0824000-01		1.05			Peptidase S8 and S53/ subtilisin/ kexin/ sedolisin domain containing protein.
Os03g0825500	Os03t0825500-01		1.34			Transcription antitermination protein/ NusG/ N-terminal domain containing protein.
Os03g0828500	Os03t0828500-01		1.4			Similar to (1-4)-beta-mannan endohydrolase precursor (EC 3.2.1.78).
Os03g0829000	Os03t0829000-03		1.62			Fumarylacetoacetase/ C-terminal-related domain containing protein.
Os03g0835600	Os03t0835600-01		1.26			Galactose oxidase/kelch/ beta-propeller domain containing protein.
Os03g0838400	Os03t0838400-01		1.09			Ammonium transporter.
Os03g0848700	Os03t0848700-01		1.45			Similar to TDRGA-1 (Fragment).
Os03g0849600	Os03t0849600-01		1.07			COG complex component/ COG2 family protein.
Os03g0857500	Os03t0857500-01		1.19			Protein of unknown function DUF303/ acetylesterase putative domain containing protein.
Os03g0859800	Os03t0859800-01		1.71			Ovarian tumour/ otubain domain containing protein.
Os03g0860900	Os03t0860900-01		1.3			WD40 repeat-like domain containing protein.
Os04g0103300	Os04t0103300-01		1.22			Protein of unknown function DUF1751/ integral membrane/ eukaryotic domain containing protein.
Os04g0106300	Os04t0106300-01		1.04			Similar to Arginase (EC 3.5.3.1).
Os04g0113800	Os04t0113800-01		1.03			Hypothetical conserved gene.
Os04g0115200	Os04t0115200-01		1.07			Conserved hypothetical protein.
Os04g0118500	Os04t0118500-01		1.23			Peptidyl-prolyl cis-trans isomerase 1 (EC 5.2.1.8) (Rotamase Pin1) (PPIase Pin1) (DlPar13).
Os04g0128300	Os04t0128300-01		1.5			Conserved hypothetical protein.
Os04g0152975	Os04t0152975-00		1.81			Hypothetical protein.
Os04g0155750	Os04t0155750-00		1.23			Hypothetical protein.
Os04g0174900	Os04t0174900-01		1.21			Similar to Acyl-protein thioesterase 2.
Os04g0177600	Os04t0177600-02		1.52			Actin/actin-like family protein.
Os04g0179200	Os04t0179200-01		1.17			Similar to Stem secoisolariciresinol dehydrogenase (Fragment).
Os04g0194500	Os04t0194500-01		1.31			Similar to ABC transporter-like protein.
Os04g0195000	Os04t0195000-01		1.48			Similar to Vacuolar assembly protein VPS41 homolog.
Os04g0198733	Os04t0198733-00		1.12			Hypothetical conserved gene.
Os04g0201800	Os04t0201800-00		1.5			Similar to H0512B01.7 protein.
Os04g0209200	Os04t0209200-01		2.05			Similar to MRP-like ABC transporter.
Os04g0227200	Os04t0227200-00		1.77			Protein kinase/ catalytic domain domain containing protein.
Os04g0249600	Os04t0249600-02		1.04			Rhodanese-like domain containing protein.
Os04g0252200	Os04t0252200-02		1.37			Similar to CPSF160 / nucleic acid binding.
Os04g0270100	Os04t0270100-03		1.78			Similar to G1 to S phase transition protein 1 homolog (GTP-binding protein GST1- HS).
Os04g0271000	Os04t0271000-01		1.17			Similar to NAD-dependent deacetylase sirtuin-7 (EC 3.5.1.-) (SIR2-like protein 7). Splice isoform 2.
Os04g0275100	Os04t0275100-01		1.16			Serine/threonine protein kinase-related domain containing protein.
Os04g0278000	Os04t0278000-01		1.53			Similar to PRLI-interacting factor G (Fragment).
Os04g0301500	Os04t0301500-01		1.41			Helix-loop-helix DNA-binding domain containing protein.
Os04g0302300	Os04t0302300-01		1.05			Hypothetical protein.
Os04g0303250	Os04t0303250-01		1.26			Hypothetical gene.
Os04g0319600	Os04t0319600-01		1.15			tRNA methyltransferase complex GCD14 subunit domain containing protein.
Os04g0323800	Os04t0323800-01		1.86			Hypothetical protein.
Os04g0325300	Os04t0325300-01		1.63			Similar to NB-ARC domain containing protein/ expressed.
Os04g0330900	Os04t0330900-01		1.04			Similar to OSIGBa0113K06.11 protein.
Os04g0337000	Os04t0337000-01		1.24			Peptidase aspartic/ catalytic domain containing protein.
Os04g0350000	Os04t0350000-02		1.5			Hypothetical conserved gene.
Os04g0356600	Os04t0356600-01		1.53			Similar to OSIGBa0105P02.3 protein.
Os04g0380200	Os04t0380200-02		1.09			Hypothetical conserved gene.
Os04g0381100	Os04t0381100-02		1.37			Bile acid:sodium symporter family protein.
Os04g0381700	Os04t0381700-00		1.36			Similar to OSIGBa0092E09.4 protein.
Os04g0383700	Os04t0383700-01		1.37			Conserved hypothetical protein.
Os04g0389901	Os04t0389901-01		1.33			Hypothetical gene.
Os04g0400800	Os04t0400800-01		1.13			Heavy metal transport/detoxification protein domain containing protein.
Os04g0401200	Os04t0401200-00		1.04			Similar to OSIGBa0155K12.4 protein.
Os04g0405401	Os04t0405401-01		1.29			Hypothetical conserved gene.
Os04g0407800	Os04t0407800-01		1.24			Similar to H0321H01.3 protein.
Os04g0409200	Os04t0409200-00		1.05			Similar to H0321H01.10 protein.
Os04g0416400	Os04t0416400-01		1.32			Similar to OSIGBa0092M08.6 protein.
Os04g0420600	Os04t0420600-00		1.42			Similar to H0525E10.2 protein.
Os04g0421700	Os04t0421700-01		1.3			FAR1 domain containing protein.
Os04g0430200	Os04t0430200-01		1.45			PLC-like phosphodiesterase/ TIM beta/alpha-barrel domain domain containing protein.
Os04g0433200	Os04t0433200-01		1.01			Similar to H0315E07.10 protein.
Os04g0437000	Os04t0437000-01		1.19			No apical meristem (NAM) protein domain containing protein.
Os04g0442800	Os04t0442800-01		1.76			Similar to Phragmoplast-associated kinesin-related protein 1 (Fragment).
Os04g0445000	Os04t0445000-01		1.16			Similar to Potassium channel SKOR (Stelar K(+) outward rectifying channel).
Os04g0447600	Os04t0447600-01		1.21			Similar to NADPH-dependent codeinone reductase (EC 1.1.1.247).
Os04g0450500	Os04t0450500-01		1.22			Similar to H0818E04.20 protein.
Os04g0450600	Os04t0450600-00		1.15			Similar to H0818E04.21 protein.
Os04g0455600	Os04t0455600-02		1.49			Similar to H0523F07.2 protein.
Os04g0461400	Os04t0461400-02		1.71			Hypothetical gene.
Os04g0463300	Os04t0463300-01		1.27			Pentatricopeptide repeat containing protein.
Os04g0463500	Os04t0463500-01		1.56			Similar to Anthranilate synthase beta chain.
Os04g0463800	Os04t0463800-01		1.12			Pentatricopeptide repeat domain containing protein.
Os04g0468600	Os04t0468600-03		1.45			Heavy metal transport/detoxification protein domain containing protein.
Os04g0469000	Os04t0469000-01		1.18			Heavy metal transport/detoxification protein domain containing protein.
Os04g0469800	Os04t0469800-01		1.07			Cytochrome P450 724B1 (EC 1.14.-.-) (OsDWARF11) (Dwarf protein 11).
Os04g0470500	Os04t0470500-00		1.22			NB-ARC domain containing protein.
Os04g0474432	Os04t0474432-01		2.01			Non-protein coding transcript.
Os04g0479200	Os04t0479200-01		1.19			Similar to NAD-dependent isocitrate dehydrogenase c 1
Os04g0479800	Os04t0479800-01		1.11			Cyclin-like F-box domain containing protein.
Os04g0482600	Os04t0482600-01		1.05			Hypothetical conserved gene.
Os04g0485400	Os04t0485400-02		1.29			Similar to nucleotide-binding protein 1.
Os04g0490100	Os04t0490100-00		1.13			Similar to protoporphyrinogen IX oxidase (mitochondrial)2.
Os04g0490500	Os04t0490500-01		1.35			Protein kinase-like domain domain containing protein.
Os04g0490600	Os04t0490600-01		1.16			Nucleotide-sugar transporter family protein.
Os04g0491200	Os04t0491200-00		1.73			Oligopeptide transporter domain containing protein.
Os04g0495500	Os04t0495500-01		1.51			Similar to OSIGBa0159F11.9 protein.
Os04g0505200	Os04t0505200-03		2.06			Similar to Protein binding protein.
Os04g0507100	Os04t0507100-01		1.42			Conserved hypothetical protein.
Os04g0507800	Os04t0507800-01		1.05			UbiE/COQ5 methyltransferase family protein.
Os04g0507900	Os04t0507900-01		1.27			WD40 repeat-like domain containing protein.
Os04g0512250	Os04t0512250-01		1.61			Hypothetical gene.
Os04g0514500	Os04t0514500-01		1.38			Pentatricopeptide repeat domain containing protein.
Os04g0514600	Os04t0514600-00		2.05			Similar to NBS-LRR type disease resistance protein O2 (Fragment).
Os04g0514900	Os04t0514900-00		1.07			Hypothetical protein.
Os04g0515900	Os04t0515900-01		1.62			Similar to NAM / CUC2-like protein.
Os04g0517350	Os04t0517350-00		1.32			Hypothetical protein.
Os04g0524400	Os04t0524400-01		1.85			Similar to OSIGBa0153E02-OSIGBa0093I20.13 protein.
Os04g0526300	Os04t0526300-00		1.37			Sulfotransferase family protein.
Os04g0527400	Os04t0527400-01		1.23			BRO1 domain containing protein.
Os04g0529800	Os04t0529800-02		1.43			Similar to OSIGBa0155K17.6 protein.
Os04g0534300	Os04t0534300-01		1.55			EF hand domain containing protein.
Os04g0535400	Os04t0535400-01		1.51			Histidine triad motif domain containing protein.
Os04g0540600	Os04t0540600-01		1.23			Aldehyde dehydrogenase domain containing protein.
Os04g0540750	Os04t0540750-00		1.56			Hypothetical protein.
Os04g0548000	Os04t0548000-01		1.32			Protein of unknown function DUF862/ eukaryotic domain containing protein.
Os04g0548400	Os04t0548400-01		1.78			Protein kinase/ core domain containing protein.
Os04g0554200	Os04t0554200-01		1.33			Similar to OSIGBa0143N19.13 protein.
Os04g0556500	Os04t0556500-01		1.5			Similar to Cis-zeatin O-glucosyltransferase 1 (EC 2.4.1.215) (cisZOG1).
Os04g0557000	Os04t0557000-01		1.21			Similar to Genetic modifier.
Os04g0558400	Os04t0558400-01		1.42			RmlC-like jelly roll fold domain containing protein.
Os04g0559800	Os04t0559800-01		1.53			Similar to YDA.
Os04g0566450	Os04t0566450-00		1.42			Hypothetical gene.
Os04g0566900	Os04t0566900-01		1.56			Spc97/Spc98 domain containing protein.
Os04g0567700	Os04t0567700-01		1.36			ORMDL family protein.
Os04g0569300	Os04t0569300-02		1.45			Similar to Membrane protein.
Os04g0573300	Os04t0573300-00		1.16			Similar to OSIGBa0147H17.8 protein.
Os04g0579700	Os04t0579700-01		1.13			Similar to Predicted protein.
Os04g0581400	Os04t0581400-00		1.24			Hypothetical conserved gene.
Os04g0593200	Os04t0593200-01		1.29			Myb transcription factor domain containing protein.
Os04g0598800	Os04t0598800-01		1.02			Similar to Wall-associated kinase-like protein.
Os04g0600400	Os04t0600400-01		1.18			Peptidase aspartic/ catalytic domain containing protein.
Os04g0604000	Os04t0604000-02		1.11			Similar to Actin filament bundling protein P-115-ABP.
Os04g0605300	Os04t0605300-01		1.92			Leucine-rich repeat/ typical subtype containing protein.
Os04g0611400	Os04t0611400-01		1.65			Similar to Vacuolar sorting receptor 7 precursor (AtVSR7) (Epidermal growth factor receptor-like protein 3) (AtELP3) (BP80-like protein f) (AtBP80f).
Os04g0613800	Os04t0613800-02		1.22			Methyl-CpG DNA binding domain containing protein.
Os04g0616700	Os04t0616700-04		1.58			Similar to H0525G02.12 protein.
Os04g0627300	Os04t0627300-00		1.37			Similar to H0303G06.2 protein.
Os04g0628100	Os04t0628100-01		1.04			Similar to Polyubiquitin.
Os04g0628200	Os04t0628200-01		1.53			Similar to H0303G06.9 protein.
Os04g0631800	Os04t0631800-00		1.16			Similar to H0105C05.10 protein.
Os04g0634500	Os04t0634500-01		1.02			Similar to H0315F07.6 protein.
Os04g0635800	Os04t0635800-03		1.7			Acyl-CoA N-acyltransferase domain containing protein.
Os04g0636100	Os04t0636100-01		1.23			Glycosyl transferase/ family 8 protein.
Os04g0636200	Os04t0636200-01		1.33			Hpt domain containing protein.
Os04g0643000	Os04t0643000-01		1.02			Similar to Cullin-3 (CUL-3). Splice isoform 2.
Os04g0643700	Os04t0643700-02		1.15			Pentatricopeptide repeat domain containing protein.
Os04g0646000	Os04t0646000-00		1.4			Similar to H0811D08.6 protein.
Os04g0647300	Os04t0647300-01		1.08			Similar to H0811D08.10 protein.
Os04g0649700	Os04t0649700-03		1.76			Similar to H0212B02.5 protein.
Os04g0650500	Os04t0650500-01		1.44			Similar to H0212B02.11 protein.
Os04g0654500	Os04t0654500-01		1.36			Conserved hypothetical protein.
Os04g0658000	Os04t0658000-01		1.10			Similar to OSIGBa0132E09-OSIGBa0108L24.1 protein.
Os04g0660100	Os04t0660100-02		1.1			Similar to H0112G12.1 protein.
Os04g0662200	Os04t0662200-01		1.06			Auxin responsive SAUR protein family protein.
Os04g0664900	Os04t0664900-01		1.08			Similar to H1005F08.5 protein.
Os04g0664950	Os04t0664950-00		1.61			Hypothetical protein.
Os04g0666900	Os04t0666900-01		2.1			Similar to H1005F08.22 protein.
Os04g0667500	Os04t0667500-01		1.00			Similar to Candida glabrata strain CBS138 chromosome C complete sequence.
Os04g0667900	Os04t0667900-01		1.09			Regulatory protein RecX family protein.
Os04g0668600	Os04t0668600-01		1.16			Kelch-type beta propeller domain containing protein.
Os04g0669700	Os04t0669700-00		1.42			Similar to H0818H01.9 protein.
Os04g0669800	Os04t0669800-01		1.51			Methylthioribose kinase (EC 2.7.1.100).
Os04g0669900	Os04t0669900-00		1.59			Similar to H0818H01.11 protein.
Os04g0670000	Os04t0670000-01		1.44			Reticulon family protein.
Os04g0670400	Os04t0670400-02		1.09			Similar to H0624F09.2 protein.
Os04g0674750	Os04t0674750-00		1.53			Hypothetical protein.
Os04g0677000	Os04t0677000-01		1.57			Protein of unknown function DUF1677/ Oryza sativa family protein.
Os04g0677400	Os04t0677400-02		1.35			Protein of unknown function DUF639 family protein.
Os04g0678300	Os04t0678300-01		1.49			WD40 repeat-like domain containing protein.
Os04g0680700	Os04t0680700-01		1.14			DNA mismatch repair protein MutS/ core domain containing protein.
Os04g0682900	Os04t0682900-01		1.31			Similar to H0124B04.17 protein.
Os04g0683600	Os04t0683600-01		1.45			Similar to H0306F12.6 protein.
Os04g0683800	Os04t0683800-01		1.1			Similar to Phosphoribosyltransferase (Fragment).
Os04g0684100	Os04t0684100-02		1.23			Hypothetical conserved gene.
Os04g0685200	Os04t0685200-01		1.11			Peptidase aspartic/ catalytic domain containing protein.
Os04g0686600	Os04t0686600-01		1.3			Similar to H0723C07.12 protein.
Os04g0692200	Os04t0692200-02		1.37			Non-protein coding transcript.
Os04g0692400	Os04t0692400-01		1.27			Similar to ankyrin-like protein.
Os05g0100100	Os05t0100100-01		1.53			Similar to cDNA clone:006-204-G09/ full insert sequence.
Os05g0100600	Os05t0100600-02		1.45			Similar to Potential phospholipid-transporting ATPase 7 (EC 3.6.3.1) (Aminophospholipid flippase 7).
Os05g0100700	Os05t0100700-02		1.07			Similar to Somatic embryogenesis receptor kinase-like protein.
Os05g0103300	Os05t0103300-01		1.63			Similar to AT.I.24-5 protein (Fragment).
Os05g0105300	Os05t0105300-01		1.06			CAP-Gly domain containing protein.
Os05g0106700	Os05t0106700-00		1.59			Similar to PRAF1 / Ran GTPase binding / chromatin binding / zinc ion binding.
Os05g0107900	Os05t0107900-01		1.37			Similar to Protein DEHYDRATION-INDUCED 19 homolog 6.
Os05g0109600	Os05t0109600-01		1.48			RNA binding protein PufA.
Os05g0110000	Os05t0110000-01		1.15			Zinc finger/ RING/FYVE/PHD-type domain containing protein.
Os05g0111200	Os05t0111200-01		1.02			Similar to Amino acid selective channel protein.
Os05g0112200	Os05t0112200-01		1.19			Similar to Zn finger protein (Fragment).
Os05g0120700	Os05t0120700-01		1.31			ATPase/ P-type/ K/Mg/Cd/Cu/Zn/Na/Ca/Na/H-transporter family protein.
Os05g0127300	Os05t0127300-01		1.67			Serine/threonine protein kinase domain containing protein.
Os05g0129400	Os05t0129400-01		1.16			Ankyrin repeat containing protein.
Os05g0134000	Os05t0134000-03		1.06			Similar to Shaggy-related protein kinase eta (EC 2.7.1.-) (ASK-eta) (BRASSINOSTEROID-INSENSITIVE 2) (ULTRACURVATA1).
Os05g0135200	Os05t0135200-01		1.94			Plant peroxidase domain containing protein.
Os05g0136200	Os05t0136200-02		1.46			Serine/threonine protein kinase domain containing protein.
Os05g0140100	Os05t0140100-01		1.17			Myb transcription factor domain containing protein.
Os05g0141700	Os05t0141700-01		1.2			Phosphoglycerate mutase domain containing protein.
Os05g0155700	Os05t0155700-01		1.32			Ribosomal protein S2/ conserved site domain containing protein.
Os05g0165500	Os05t0165500-02		1.28			Conserved hypothetical protein.
Os05g0166300	Os05t0166300-01		1.61			Serine/threonine protein kinase-related domain containing protein.
Os05g0166600	Os05t0166600-00		1.41			Serine/threonine protein kinase-related domain containing protein.
Os05g0168300	Os05t0168300-01		1.5			Haloacid dehalogenase-like hydrolase domain containing protein.
Os05g0169800	Os05t0169800-00		1.11			Similar to Carboxyl-terminal proteinase.
Os05g0172500	Os05t0172500-01		1.35			Cyclin-like F-box domain containing protein.
Os05g0178600	Os05t0178600-01		1.18			Similar to Auxin-responsive protein (Aux/IAA) (Fragment).
Os05g0180600	Os05t0180600-02		1.14			Similar to Phosphatidylinositol 3-kinase/ root isoform (EC 2.7.1.137) (PI3- kinase) (PtdIns-3-kinase) (PI3K) (SPI3K-5).
Os05g0182000	Os05t0182000-01		1.17			Similar to late embryogenesis abundant protein.
Os05g0182150	Os05t0182150-00		1.66			Hypothetical protein.
Os05g0185700	Os05t0185700-01		1.1			Similar to predicted protein.
Os05g0186000	Os05t0186000-01		1.17			Similar to 30S ribosomal protein S31/ chloroplast (Fragment).
Os05g0187100	Os05t0187100-01		1.52			Similar to Hexokinase.
Os05g0194500	Os05t0194500-01		1.24			Similar to ANAC075.
Os05g0196200	Os05t0196200-01		1.49			Similar to Pollen-specific protein SF21.
Os05g0203900	Os05t0203900-01		1.41			Conserved hypothetical protein.
Os05g0210500	Os05t0210500-00		1.5			Timeless protein domain containing protein.
Os05g0210600	Os05t0210600-01		1.32			Molecular chaperone/ heat shock protein/ Hsp40/ DnaJ domain containing protein.
Os05g0212200	Os05t0212200-01		1.45			Hypothetical conserved gene.
Os05g0224900	Os05t0224900-01		1.41			Similar to Cytosine-specific methyltransferase.
Os05g0227800	Os05t0227800-01		1.1			Homeodomain-like containing protein.
Os05g0230900	Os05t0230900-01		1.24			Similar to Glyoxalase I.
Os05g0231100	Os05t0231100-00		1.6			Hypothetical conserved gene.
Os05g0240200	Os05t0240200-01		1.51			Similar to NB-ARC domain containing protein/ expressed.
Os05g0266900	Os05t0266900-01		1.11			Hypothetical protein.
Os05g0275100	Os05t0275100-00		1.24			Pentatricopeptide repeat domain containing protein.
Os05g0275600	Os05t0275600-02		1.64			Conserved hypothetical protein.
Os05g0277500	Os05t0277500-01		1.57			Similar to Germin-like protein subfamily 2 member 4 precursor.
Os05g0279300	Os05t0279300-01		1.39			Similar to tRNA pseudouridine synthase A (EC 5.4.99.12) (tRNA-uridine isomerase I) (tRNA pseudouridylate synthase I).
Os05g0285900	Os05t0285900-02		1.33			Conserved hypothetical protein.
Os05g0295100	Os05t0295100-02		1.27			Protein of unknown function DUF1253 family protein.
Os05g0301700	Os05t0301700-01		1.03			Similar to Cytochrome c1 (Fragment).
Os05g0302600	Os05t0302600-01		1.06			TRAM/ LAG1 and CLN8 homology domain containing protein.
Os05g0305600	Os05t0305600-01		1.33			Similar to Rp3-like disease resistance protein.
Os05g0317700	Os05t0317700-01		1.51			Similar to Resistance protein candidate (Fragment).
Os05g0318166	Os05t0318166-01		1.72			Hypothetical gene.
Os05g0318901	Os05t0318901-00		1.04			Non-protein coding transcript.
Os05g0322900	Os05t0322900-02		1.48			Similar to WRKY transcription factor 45.
Os05g0324400	Os05t0324400-01		1.01			Hypothetical protein.
Os05g0332300	Os05t0332300-01		1.1			Similar to CBL-interacting protein kinase 2.
Os05g0336000	Os05t0336000-00		1.48			Hypothetical protein.
Os05g0343400	Os05t0343400-01		1.68			WRKY transcription factor 53 (Transcription factor WRKY12).
Os05g0348100	Os05t0348100-01		1.75			Similar to CRR23 ((chlororespiratory reduction 23).
Os05g0349700	Os05t0349700-03		1.05			Similar to Chlorophyll synthase.
Os05g0358200	Os05t0358200-01		1.4			Similar to DNA primase.
Os05g0362300	Os05t0362300-01		1.1			Protein of unknown function DUF538 family protein.
Os05g0368000	Os05t0368000-00		1.42			Non-protein coding transcript.
Os05g0370650	Os05t0370650-00		1.28			Hypothetical protein.
Os05g0376300	Os05t0376300-03		1.46			Hypothetical gene.
Os05g0386201	Os05t0386201-00		1.5			Zinc finger/ lateral root primordium type 1 domain containing protein.
Os05g0387700	Os05t0387700-01		1.67			Protein kinase/ core domain containing protein.
Os05g0389600	Os05t0389600-01		1.12			Zinc finger/ RING/FYVE/PHD-type domain containing protein.
Os05g0393900	Os05t0393900-00		1.35			Pentatricopeptide repeat domain containing protein.
Os05g0407900	Os05t0407900-00		1.05			Pentatricopeptide repeat domain containing protein.
Os05g0408200	Os05t0408200-01		1.86			SBP domain containing protein.
Os05g0409400	Os05t0409400-01		1.29			Similar to Microtubule-associated protein MAP65-1a.
Os05g0410900	Os05t0410900-02		1.09			Similar to peptide transporter PTR2.
Os05g0411200	Os05t0411200-01		1.04			Similar to electron carrier/ oxidoreductase.
Os05g0419600	Os05t0419600-01		1.29			Conserved hypothetical protein.
Os05g0420600	Os05t0420600-01		1.45			Cytochrome c.
Os05g0422600	Os05t0422600-00		1.15			Hypothetical conserved gene.
Os05g0427900	Os05t0427900-01		1.64			Similar to DnaJ-like protein.
Os05g0429900	Os05t0429900-01		1.26			Similar to MybHv5 (Fragment).
Os05g0432700	Os05t0432700-01		1.2			Similar to Pi starvation-induced protein (Fragment).
Os05g0436400	Os05t0436400-01		1.3			Similar to signal peptide peptidase family protein.
Os05g0436950	Os05t0436950-00		1.38			Hypothetical protein.
Os05g0438500	Os05t0438500-01		1.13			Similar to Soluble inorganic pyrophosphatase (EC 3.6.1.1) (Pyrophosphate phospho- hydrolase) (PPase).
Os05g0440201	Os05t0440201-01		1.24			Hypothetical gene.
Os05g0445900	Os05t0445900-01		1.52			Similar to DNA glycosylase/lyase 701.
Os05g0446800	Os05t0446800-02		1.22			Similar to Arginyl-tRNA--protein transferase 1 (EC 2.3.2.8) (R-transferase 1) (Arginyltransferase 1) (Arginine-tRNA--protein transferase 1). Splice isoform ATE1-2.
Os05g0463800	Os05t0463800-01		1.84			Similar to Nuclear transcription factor Y subunit B-3.
Os05g0467000	Os05t0467000-01		1.18			Similar to Calcium-dependent protein kinase.
Os05g0474800	Os05t0474800-01		1.54			WRKY transcription factor 70.
Os05g0477300	Os05t0477300-03		1.46			Ribosomal protein S26e domain containing protein.
Os05g0477800	Os05t0477800-01		1.13			Conserved hypothetical protein.
Os05g0481100	Os05t0481100-02		1.85			Similar to predicted protein.
Os05g0481600	Os05t0481600-01		1.04			Conserved hypothetical protein.
Os05g0482400	Os05t0482400-01		1.45			Cytochrome P450 family protein.
Os05g0488500	Os05t0488500-01		1.11			Ribosomal protein L34e family protein.
Os05g0488600	Os05t0488600-01		1.31			Similar to Phosphate starvation regulator protein (Regulatory protein of P- starvation acclimation response Psr1).
Os05g0492200	Os05t0492200-01		1.73			NB-ARC domain containing protein.
Os05g0492600	Os05t0492600-00		1.62			Similar to NBS-LRR type resistance protein (Fragment).
Os05g0494500	Os05t0494500-01		1.39			Protein of unknown function DUF250 domain containing protein.
Os05g0497500	Os05t0497500-00		1.08			Hypothetical conserved gene.
Os05g0497675	Os05t0497675-01		1.14			Ribosomal L11 methyltransferase family protein.
Os05g0499800	Os05t0499800-01		1.13			UDP-glucuronosyl/UDP-glucosyltransferase family protein.
Os05g0500700	Os05t0500700-00		1.22			Hypothetical conserved gene.
Os05g0503000	Os05t0503000-01		1.49			Similar to Secretory carrier membrane protein.
Os05g0507300	Os05t0507300-01		2.28			Similar to Calreticulin-3.
Os05g0509200	Os05t0509200-01		1.07			Thioredoxin fold domain containing protein.
Os05g0512400	Os05t0512400-01		1.4			IQ motif/ EF-hand binding site domain containing protein.
Os05g0518000	Os05t0518000-00		1.25			Similar to ZCN12 protein.
Os05g0521500	Os05t0521500-01		1.01			Peptidase S16/ lon N-terminal domain containing protein.
Os05g0525701	Os05t0525701-00		1.23			Hypothetical protein.
Os05g0526300	Os05t0526300-02		1.19			Similar to F-box domain containing protein.
Os05g0530400	Os05t0530400-01		1.69			Heat stress transcription factor Spl7 (Heat shock transcription factor) (Heat shock factor RHSF10).
Os05g0534900	Os05t0534900-01		1.24			Pentatricopeptide repeat domain containing protein.
Os05g0539900	Os05t0539900-01		1.98			Protein of unknown function DUF1230 family protein.
Os05g0542150	Os05t0542150-01		1.14			Hypothetical gene.
Os05g0542600	Os05t0542600-01		1.63			Mov34/MPN/PAD-1 family protein.
Os05g0543600	Os05t0543600-01		1.49			Similar to Myb-related protein.
Os05g0550700	Os05t0550700-00		1.88			Protein kinase/ catalytic domain domain containing protein.
Os05g0560500	Os05t0560500-01		1.42			Conserved hypothetical protein.
Os05g0563950	Os05t0563950-01		1.3			Conserved hypothetical protein.
Os05g0564100	Os05t0564100-01		1.27			Nicotinamide N-methyltransferase/ putative domain containing protein.
Os05g0566600	Os05t0566600-01		1.28			Similar to Negatively light-regulated protein.
Os05g0567500	Os05t0567500-01		1.82			HhH-GPD domain domain containing protein.
Os05g0568100	Os05t0568100-01		1.01			Similar to Iron sulfur cluster assembly protein 1/ mitochondrial precursor (Iron sulfur cluster scaffold protein 1).
Os05g0569000	Os05t0569000-01		1.09			Hypothetical conserved gene.
Os05g0573000	Os05t0573000-01		1.28			Conserved hypothetical protein.
Os05g0574700	Os05t0574700-01		1.15			Similar to cDNA clone:002-182-C01/ full insert sequence.
Os05g0576300	Os05t0576300-01		1.3			Zinc finger/ CCCH-type domain containing protein.
Os05g0576600	Os05t0576600-01		1.15			Conserved hypothetical protein.
Os05g0577200	Os05t0577200-01		1.26			Carboxylesterase/ type B family protein.
Os05g0579300	Os05t0579300-01		1.23			Homeodomain-related domain containing protein.
Os05g0579500	Os05t0579500-01		2.1			Similar to 10A19I.7.
Os05g0581300	Os05t0581300-00		1.36			Hypothetical conserved gene.
Os05g0581600	Os05t0581600-01		1.43			Hypothetical protein.
Os05g0588900	Os05t0588900-01		1.51			Similar to mitochondrial chaperone BCS1.
Os05g0592800	Os05t0592800-01		1.28			Similar to Protein phosphatase 2C.
Os05g0597200	Os05t0597200-01		1.06			Similar to AT1 protein.
Os06g0102725	Os06t0102725-00		1.96			Hypothetical protein.
Os06g0105400	Os06t0105400-01		1.14			Similar to dihydrolipoamide S-acetyltransferase.
Os06g0105900	Os06t0105900-01		1.12			Conserved hypothetical protein.
Os06g0107800	Os06t0107800-01		1.38			Similar to RAV-like protein.
Os06g0125400	Os06t0125400-00		1.78			Similar to Oligopeptide transporter 9.
Os06g0125600	Os06t0125600-01		1.34			Hypothetical conserved gene.
Os06g0127800	Os06t0127800-01		1.35			GAI-RGA-SCR (GRAS) family protein/ Brassinosteroid signaling
Os06g0128800	Os06t0128800-01		1.73			C2 calcium/lipid-binding domain/ CaLB domain containing protein.
Os06g0130000	Os06t0130000-02		1.2			Similar to Tobacco mosaic virus helicase domain-binding protein (Fragment).
Os06g0133900	Os06t0133900-01		1.39			Similar to 3-phosphoshikimate 1-carboxyvinyltransferase.
Os06g0140400	Os06t0140400-01		1.76			Similar to HAHB-6 (Fragment).
Os06g0140700	Os06t0140700-01		1.44			Similar to Homeodomain leucine zipper protein (Fragment).
Os06g0142550	Os06t0142550-00		1.17			Non-protein coding transcript.
Os06g0149100	Os06t0149100-01		1.38			Similar to mRNA/ clone: RTFL01-05-E01.
Os06g0149166	Os06t0149166-00		1.39			Hypothetical protein.
Os06g0153600	Os06t0153600-02		1.66			Conserved hypothetical protein.
Os06g0155500	Os06t0155500-00		1.44			Transferase family protein.
Os06g0162500	Os06t0162500-01		1.29			Similar to Naringenin 3-dioxygenase like protein.
Os06g0164900	Os06t0164900-00		1.5			Similar to OSIGBa0147J19.7 protein.
Os06g0166000	Os06t0166000-02		1.09			Similar to F-box domain containing protein.
Os06g0169001	Os06t0169001-01		1.05			GOS9 protein.
Os06g0179000	Os06t0179000-01		1.41			Glycoside hydrolase family 79/ N-terminal protein.
Os06g0181300	Os06t0181300-01		1.29			Similar to terminal acidic SANT 1.
Os06g0182400	Os06t0182400-02		1.15			Metallophosphoesterase domain containing protein.
Os06g0182500	Os06t0182500-02		1.32			Zinc finger/ LIM-type domain containing protein.
Os06g0184733	Os06t0184733-01		1.26			Hypothetical gene.
Os06g0199100	Os06t0199100-01		1.19			Helix-turn-helix/ AraC type/ subdomain 2 domain containing protein.
Os06g0199300	Os06t0199300-01		1.04			Non-protein coding transcript.
Os06g0202100	Os06t0202100-01		1.01			Conserved hypothetical protein.
Os06g0202700	Os06t0202700-01		1.28			Conserved hypothetical protein.
Os06g0207700	Os06t0207700-01		1.09			Similar to predicted protein.
Os06g0217300	Os06t0217300-01		1.13			Similar to Transcription factor MADS55.
Os06g0225300	Os06t0225300-01		1.32			Similar to SERK1 (Fragment).
Os06g0226050	Os06t0226050-00		2.46			Similar to Salt-stress induced protein (Salt protein).
Os06g0238000	Os06t0238000-00		1.24			Armadillo-like helical domain containing protein.
Os06g0238300	Os06t0238300-01		1.36			FMN-binding split barrel domain containing protein.
Os06g0239100	Os06t0239100-01		1.12			Peptidase M10A and M12B/ matrixin and adamalysin family protein.
Os06g0243900	Os06t0243900-01		1.45			Hypothetical protein.
Os06g0244200	Os06t0244200-00		1.25			Conserved hypothetical protein.
Os06g0249500	Os06t0249500-00		1.03			Pentatricopeptide repeat domain containing protein.
Os06g0255900	Os06t0255900-01		1.29			Conserved hypothetical protein.
Os06g0266400	Os06t0266400-00		1.08			Similar to chemocyanin.
Os06g0271350	Os06t0271350-00		1.67			Hypothetical gene.
Os06g0273200	Os06t0273200-00		1.57			Protein of unknown function DUF231/ plant domain containing protein.
Os06g0282000	Os06t0282000-01		1.29			UDP-glucuronosyl/UDP-glucosyltransferase family protein.
Os06g0288100	Os06t0288100-01		1.76			Similar to Receptor-like protein kinase.
Os06g0291100	Os06t0291100-00		1.88			Non-protein coding transcript.
Os06g0297400	Os06t0297400-03		1.98			Conserved hypothetical protein.
Os06g0297600	Os06t0297600-01		1.17			Similar to transporter-related.
Os06g0297800	Os06t0297800-01		1.51			Similar to protein binding / zinc ion binding.
Os06g0301400	Os06t0301400-00		1.07			Conserved hypothetical protein.
Os06g0304600	Os06t0304600-02		1.62			Similar to Aspartic proteinase nepenthesin-2.
Os06g0308100	Os06t0308100-01		1.03			Protein-tyrosine phosphatase/ dual specificity domain containing protein.
Os06g0309200	Os06t0309200-01		1.34			Similar to lipid binding protein.
Os06g0314501	Os06t0314501-01		1.31			Conserved hypothetical protein.
Os06g0315900	Os06t0315900-01		1.33			Transcription elongation factor/ TFIIS/CRSP70/ N-terminal/ sub-type domain containing protein.
Os06g0325500	Os06t0325500-02		1.17			Uncharacterised conserved protein UCP030210 domain containing protein.
Os06g0326900	Os06t0326900-01		1.47			Protein of unknown function DUF296 domain containing protein.
Os06g0334600	Os06t0334600-01		1.1			Hypothetical protein.
Os06g0335101	Os06t0335101-01		1.37			Micro-fibrillar-associated 1/ C-terminal domain containing protein.
Os06g0338700	Os06t0338700-00		1.49			Similar to Primary amine oxidase.
Os06g0342100	Os06t0342100-01		1.88			Signal recognition particle 19 kDa protein (SRP19).
Os06g0346400	Os06t0346400-01		1.1			Conserved hypothetical protein.
Os06g0355800	Os06t0355800-01		1.47			Hypothetical protein.
Os06g0365450	Os06t0365450-00		1.93			Hypothetical conserved gene.
Os06g0367100	Os06t0367100-01		1.14			Glycoside hydrolase/ subgroup/ catalytic core domain containing protein.
Os06g0472000	Os06t0472000-01		1.22			Methionine sulphoxide reductase B domain containing protein.
Os06g0493800	Os06t0493800-00		1.14			Conserved hypothetical protein.
Os06g0506150	Os06t0506150-01		1.63			Conserved hypothetical protein.
Os06g0507900	Os06t0507900-01		1.22			Conserved hypothetical protein.
Os06g0517500	Os06t0517500-00		1.67			Hypothetical conserved gene.
Os06g0519400	Os06t0519400-01		1.17			Zinc finger/ CCCH-type domain containing protein.
Os06g0521500	Os06t0521500-02		1.16			Haem peroxidase family protein.
Os06g0523400	Os06t0523400-01		1.39			Nucleotide-sugar transporter family protein.
Os06g0529900	Os06t0529900-00		1.86			Hypothetical conserved gene.
Os06g0531900	Os06t0531900-01		1.8			Lipase/ GDSL domain containing protein.
Os06g0549525	Os06t0549525-00		1.82			Hypothetical protein.
Os06g0549700	Os06t0549700-01		1.34			Conserved hypothetical protein.
Os06g0551000	Os06t0551000-01		1.25			Hypothetical protein.
Os06g0557100	Os06t0557100-02		1.17			Serine/threonine protein kinase domain containing protein.
Os06g0557700	Os06t0557700-01		1.26			Protein kinase/ catalytic domain domain containing protein.
Os06g0565000	Os06t0565000-00		1.86			Hypothetical conserved gene.
Os06g0569500	Os06t0569500-01		2.3			Similar to Ent-kaurene oxidase 1 (Fragment).
Os06g0570000	Os06t0570000-00		1.15			Non-protein coding transcript.
Os06g0571100	Os06t0571100-01		1.08			Similar to HDA2 (Fragment).
Os06g0574550	Os06t0574550-01		1.49			Protein kinase/ catalytic domain domain containing protein.
Os06g0575400	Os06t0575400-01		1.62			Serine/threonine protein kinase-related domain containing protein.
Os06g0577350	Os06t0577350-00		1.25			Hypothetical protein.
Os06g0583501	Os06t0583501-00		2.2			Hypothetical protein.
Os06g0585900	Os06t0585900-01		1.41			Similar to cDNA clone:002-174-F06/ full insert sequence.
Os06g0587200	Os06t0587200-00		1.22			Protein kinase/ catalytic domain domain containing protein.
Os06g0597200	Os06t0597200-01		1.11			Similar to DNA-binding protein phosphatase 2C.
Os06g0600700	Os06t0600700-02		1.1			Similar to RNA binding protein.
Os06g0603600	Os06t0603600-02		1.22			SPX domain-containing protein/ Phosphate (Pi) homeostasis
Os06g0609500	Os06t0609500-01		1.17			Homeodomain-like containing protein.
Os06g0614100	Os06t0614100-01		1.27			bZIP transcription factor/ bZIP-1 domain containing protein.
Os06g0621500	Os06t0621500-01		1.06			Conserved hypothetical protein.
Os06g0625700	Os06t0625700-01		1.27			Glycosyl transferase/ family 2 domain containing protein.
Os06g0637500	Os06t0637500-02		1.44			Similar to MYB transcription factor R2R3 type.
Os06g0638400	Os06t0638400-01		1.21			Hypothetical protein.
Os06g0638900	Os06t0638900-01		1.27			Similar to calcium-binding protein.
Os06g0646700	Os06t0646700-01		1.28			Conserved hypothetical protein.
Os06g0648200	Os06t0648200-04		1.72			Hypothetical conserved gene.
Os06g0649800	Os06t0649800-01		1.64			Similar to DNA-3-methyladenine glycosylase I.
Os06g0649900	Os06t0649900-01		1.45			Phospholipase D/Transphosphatidylase domain containing protein.
Os06g0656500	Os06t0656500-01		1.65			Similar to 4-coumarate--CoA ligase 1 (EC 6.2.1.12) (4CL 1) (4-coumaroyl-CoA synthase 1) (Clone 4CL14) (Fragment).
Os06g0657500	Os06t0657500-01		1.41			Hypothetical conserved gene.
Os06g0658350	Os06t0658350-01		1.16			Conserved hypothetical protein.
Os06g0659200	Os06t0659200-01		1.06			Intron maturase/ type II family protein.
Os06g0659750	Os06t0659750-00		1.97			Non-protein coding transcript.
Os06g0671150	Os06t0671150-00		1.77			Auxin responsive SAUR protein family protein.
Os06g0671800	Os06t0671800-01		1.05			Similar to patellin-5.
Os06g0685700	Os06t0685700-01		1.16			Similar to Auxin response factor 16.
Os06g0686500	Os06t0686500-01		1.14			Peptidase M3A and M3B/ thimet/oligopeptidase F domain containing protein.
Os06g0690200	Os06t0690200-01		1.19			Serine/threonine protein kinase-related domain containing protein.
Os06g0694100	Os06t0694100-02		1.02			Hypothetical conserved gene.
Os06g0695300	Os06t0695300-01		2.44			Haem peroxidase/ plant/fungal/bacterial family protein.
Os06g0698802	Os06t0698802-01		1.89			Hypothetical conserved gene.
Os06g0698859	Os06t0698859-01		1.32			Similar to C2H2 zinc-finger protein SERRATE (Fragment).
Os06g0700700	Os06t0700700-01		2.36			Similar to P1B-type heavy metal transporting ATPase.
Os06g0701200	Os06t0701200-01		1.08			UTP--glucose-1-phosphate uridylyltransferase family protein.
Os06g0702000	Os06t0702000-01		1.44			Auxin responsive SAUR protein family protein.
Os06g0707350	Os06t0707350-00		1.84			Similar to NBS-LRR disease resistance protein homologue.
Os06g0707400	Os06t0707400-02		1.32			Similar to NBS-LRR disease resistance protein homologue.
Os06g0708500	Os06t0708500-02		1.14			Similar to Peptidyl-prolyl cis-trans isomerase.
Os06g0709400	Os06t0709400-01		1.02			Conserved hypothetical protein.
Os06g0710800	Os06t0710800-01		1.33			Pentatricopeptide repeat domain containing protein.
Os06g0715100	Os06t0715100-01		1.3			Similar to Novel plant SNARE 11 (AtNPSN11).
Os06g0720000	Os06t0720000-01		1.31			Conserved hypothetical protein.
Os06g0724200	Os06t0724200-01		1.23			Conserved hypothetical protein.
Os06g0724600	Os06t0724600-01		1.16			Similar to Transformer-SR ribonucleoprotein (Fragment).
Os06g0725300	Os06t0725300-01		1.27			Barwin-related endoglucanase domain containing protein.
Os07g0101800	Os07t0101800-00		1.58			Hypothetical conserved gene.
Os07g0110300	Os07t0110300-01		1.05			Similar to Adrenodoxin.
Os07g0116900	Os07t0116900-01		1.59			Conserved hypothetical protein.
Os07g0129200	Os07t0129200-01		1.51			Similar to Pathogenesis-related protein PR1a.
Os07g0129900	Os07t0129900-00		2.1			Similar to lectin-like receptor kinase 7.
Os07g0130400	Os07t0130400-01		1.64			Similar to Lectin-like receptor kinase 7 2
Os07g0130450	Os07t0130450-00		1.49			Hypothetical protein.
Os07g0133601	Os07t0133601-00		1.42			Hypothetical protein.
Os07g0134000	Os07t0134000-02		1.25			Similar to Amino acid permease-like protein (Fragment).
Os07g0134200	Os07t0134200-01		1.13			Receptor-like protein kinase 3.
Os07g0137000	Os07t0137000-01		1.37			Myb transcription factor domain containing protein.
Os07g0139500	Os07t0139500-01		1.39			Conserved hypothetical protein.
Os07g0152000	Os07t0152000-00		1.17			Transcription factor/ TCP domain containing protein.
Os07g0154900	Os07t0154900-01		1.41			Conserved hypothetical protein.
Os07g0163000	Os07t0163000-01		1.08			Similar to FAD linked oxidase family protein.
Os07g0167300	Os07t0167300-01		1.13			Conserved hypothetical protein.
Os07g0169600	Os07t0169600-01		1.12			2OG-Fe(II) oxygenase domain containing protein.
Os07g0170016	Os07t0170016-01		1.55			Hypothetical gene.
Os07g0170200	Os07t0170200-00		1.16			Similar to predicted protein.
Os07g0184500	Os07t0184500-01		1.11			Conserved hypothetical protein.
Os07g0187900	Os07t0187900-01		1.85			Similar to nitrate and chloride transporter.
Os07g0193600	Os07t0193600-01		1.39			Similar to Aminoacyl-tRNA synthetase.
Os07g0194500	Os07t0194500-01		1.41			2OG-Fe(II) oxygenase domain containing protein.
Os07g0194800	Os07t0194800-02		1.64			Similar to Galactosyltransferase/ transferase/ transferring hexosyl groups.
Os07g0204800	Os07t0204800-02		1.99			Non-protein coding transcript.
Os07g0210000	Os07t0210000-02		1.59			Exo70 exocyst complex subunit domain containing protein.
Os07g0211000	Os07t0211000-00		1.31			Hypothetical conserved gene.
Os07g0225300	Os07t0225300-01		1.34			OsNAC3 protein.
Os07g0239400	Os07t0239400-01		1.42			Similar to Ethylene-responsive small GTP-binding protein.
Os07g0241500	Os07t0241500-01		1.4			UDP-glucuronosyl/UDP-glucosyltransferase family protein.
Os07g0245100	Os07t0245100-01		1.72			Similar to Cytosine deaminase (EC 3.5.4.1).
Os07g0246600	Os07t0246600-01		1.1			Hypothetical conserved gene.
Os07g0256700	Os07t0256700-01		1.21			Protein of unknown function DUF231/ plant domain containing protein.
Os07g0262800	Os07t0262800-01		1.09			Similar to Resistance protein candidate (Fragment).
Os07g0270900	Os07t0270900-01		1.2			Mak16 protein family protein.
Os07g0273600	Os07t0273600-01		1.29			Disease resistance protein domain containing protein.
Os07g0273900	Os07t0273900-01		1.28			Disease resistance protein domain containing protein.
Os07g0282401	Os07t0282401-00		1.07			Similar to Aldehyde oxidase.
Os07g0285200	Os07t0285200-01		1.07			Cyclin-like F-box domain containing protein.
Os07g0287000	Os07t0287000-01		1.5			Cyclin-like F-box domain containing protein.
Os07g0287400	Os07t0287400-01		1.31			Plant lipid transfer protein/seed storage/trypsin-alpha amylase inhibitor domain containing protein.
Os07g0294100	Os07t0294100-00		1.58			Similar to NB-ARC domain containing protein.
Os07g0296100	Os07t0296100-01		1.81			Conserved hypothetical protein.
Os07g0406800	Os07t0406800-01		1.18			DNA primase/ large subunit/ eukaryotic domain containing protein.
Os07g0408700	Os07t0408700-02		1.46			Similar to Spermidine synthase 2 (EC 2.5.1.16) (Putrescine aminopropyltransferase 2) (SPDSY 2).
Os07g0409900	Os07t0409900-01		1.09			Serine/threonine protein kinase domain containing protein.
Os07g0411200	Os07t0411200-01		1.05			Similar to Anaphase promoting complex subunit 11 (APC11) (Cyclosome subunit 11) (Hepatocellular carcinoma associated RING finger protein).
Os07g0414900	Os07t0414900-02		1.18			Similar to Transposase (Fragment).
Os07g0419500	Os07t0419500-01		1.76			Similar to UDP-glucose:sterol glucosyltransferase.
Os07g0421200	Os07t0421200-01		1.17			Synaptojanin/ N-terminal domain containing protein.
Os07g0437500	Os07t0437500-01		1.44			Aromatic L-amino acid decarboxylase (AADC)/ Serotonin biosynthesis
Os07g0452500	Os07t0452500-02		1.59			ORMDL family protein.
Os07g0461600	Os07t0461600-03		1.51			Similar to TA7 protein (Fragment).
Os07g0472200	Os07t0472200-01		1.3			Similar to Zinc-finger protein Lsd1.
Os07g0477250	Os07t0477250-00		1.29			Similar to S-adenosylmethionine synthetase 2.
Os07g0503300	Os07t0503300-02		1.12			UDP-glucuronosyl/UDP-glucosyltransferase family protein.
Os07g0504601	Os07t0504601-01		1.65			Conserved hypothetical protein.
Os07g0516000	Os07t0516000-01		1.17			Neuraminidase domain containing protein.
Os07g0516300	Os07t0516300-01		1.39			Protein of unknown function DUF584 family protein.
Os07g0521100	Os07t0521100-01		1.68			Leucine-rich repeat/ typical subtype containing protein.
Os07g0521500	Os07t0521500-01		1.51			NB-ARC domain containing protein.
Os07g0521600	Os07t0521600-02		1.08			Similar to NBS-LRR protein (Fragment).
Os07g0523400	Os07t0523400-01		1.87			Glucose-6-phosphate/phosphate-translocator precursor.
Os07g0523700	Os07t0523700-02		1.2			Similar to 60S ribosomal protein L44.
Os07g0529700	Os07t0529700-02		1.55			Similar to Xyloglucan endo-transglycosylase-like protein.
Os07g0530100	Os07t0530100-01		1.27			Tyrosyl-DNA phosphodiesterase family protein.
Os07g0534100	Os07t0534100-00		1.2			Protein kinase/ catalytic domain domain containing protein.
Os07g0535800	Os07t0535800-01		1.3			Similar to SRK15 protein (Fragment).
Os07g0538250	Os07t0538250-00		1.37			Hypothetical protein.
Os07g0540100	Os07t0540100-01		1.51			Serine/threonine protein kinase-related domain containing protein.
Os07g0542600	Os07t0542600-01		1.45			Similar to receptor-like protein kinase RK20-1.
Os07g0543500	Os07t0543500-00		1.52			Armadillo-like helical domain containing protein.
Os07g0569500	Os07t0569500-01		1.42			Nicotinamide N-methyltransferase/ putative domain containing protein.
Os07g0569600	Os07t0569600-01		1.77			Chaperonin-like RbcX domain containing protein.
Os07g0572300	Os07t0572300-01		1.83			Protein of unknown function DUF868/ plant family protein.
Os07g0573100	Os07t0573100-01		1.00			Similar to Adenylyl-sulfate kinase 1/ chloroplast precursor (EC 2.7.1.25) (APS kinase) (Adenosine-5'phosphosulfate kinase) (ATP adenosine-5'- phosphosulfate 3'-phosphotransferase).
Os07g0577900	Os07t0577900-01		1.18			Target SNARE coiled-coil region domain containing protein.
Os07g0579000	Os07t0579000-01		1.48			Conserved hypothetical protein.
Os07g0580500	Os07t0580500-01		1.19			Similar to BES1/BZR1 protein.
Os07g0581700	Os07t0581700-01		1.96			Similar to HAHB-7 (Fragment).
Os07g0589000	Os07t0589000-01		1.09			Lateral organ boundaries/ LOB domain containing protein.
Os07g0591100	Os07t0591100-01		1.18			Protein of unknown function DUF620 family protein.
Os07g0592200	Os07t0592200-02		1.57			Peptidase A1 domain containing protein.
Os07g0597500	Os07t0597500-01		1.11			NAD(P)-binding domain containing protein.
Os07g0599201	Os07t0599201-00		2.09			Hypothetical conserved gene.
Os07g0602600	Os07t0602600-01		1.17			Similar to RNA binding protein.
Os07g0605200	Os07t0605200-01		1.01			MADS box transcription factor 18 (OsMADS18) (MADS box protein 2) (MADS box protein 28) (FDRMADS7).
Os07g0606900	Os07t0606900-01		1.53			Hypothetical conserved gene.
Os07g0607700	Os07t0607700-01		1.32			Di-trans-poly-cis-decaprenylcistransferase family protein.
Os07g0608700	Os07t0608700-01		1.45			Similar to Small nuclear ribonucleoprotein G (snRNP-G) (Sm protein G) (Sm-G) (SmG).
Os07g0611500	Os07t0611500-00		1.05			C1-like domain containing protein.
Os07g0614500	Os07t0614500-01		1.05			Similar to Elongation factor 1 beta 2.
Os07g0616500	Os07t0616500-01		1.18			Similar to (S)-2-hydroxy-acid oxidase/ peroxisomal (EC 1.1.3.15) (Glycolate oxidase) (GOX) (Short chain alpha-hydroxy acid oxidase).
Os07g0617100	Os07t0617100-01		1.12			Plant disease resistance response protein family protein.
Os07g0619600	Os07t0619600-01		1.13			Homeobox domain containing protein.
Os07g0634300	Os07t0634300-01		1.12			Similar to Low temperature viability protein.
Os07g0637150	Os07t0637150-01		1.01			Similar to DnaJ domain containing protein.
Os07g0637600	Os07t0637600-00		1.04			Similar to serine/threonine-protein kinase Haspin.
Os07g0646100	Os07t0646100-00		1.01			Similar to predicted protein.
Os07g0651800	Os07t0651800-00		1.16			Armadillo domain containing protein.
Os07g0657500	Os07t0657500-01		1.23			Zinc finger/ C2H2-like domain containing protein.
Os07g0658300	Os07t0658300-01		1.04			RhoGAP domain containing protein.
Os07g0661100	Os07t0661100-01		1.62			Glycosyl transferase/ family 4 protein.
Os07g0661700	Os07t0661700-01		1.51			Conserved hypothetical protein.
Os07g0669000	Os07t0669000-01		1.75			Similar to Catalytic subunit of polymerase zeta.
Os07g0671200	Os07t0671200-00		1.13			Pentatricopeptide repeat domain containing protein.
Os07g0673700	Os07t0673700-01		1.19			Kelch-type beta propeller domain containing protein.
Os07g0676900	Os07t0676900-01		1.24			Similar to Peroxidase (EC 1.11.1.7).
Os07g0677300	Os07t0677300-01		1.57			Peroxidase.
Os07g0680400	Os07t0680400-01		2.28			DNA-binding WRKY domain containing protein.
Os07g0682700	Os07t0682700-02		1.83			Hypothetical conserved gene.
Os07g0684100	Os07t0684100-01		1.35			Similar to Thioredoxin-like 1.
Os07g0684400	Os07t0684400-01		1.72			Hypothetical protein.
Os07g0685000	Os07t0685000-02		1.05			Similar to Dof3 gene (Fragment).
Os07g0686100	Os07t0686100-01		1.07			Similar to Abscisic acid responsive elements-binding factor.
Os07g0688100	Os07t0688100-01		1.04			Pentatricopeptide repeat domain containing protein.
Os07g0693000	Os07t0693000-01		1.33			Similar to Ser-thr protein kinase (Fragment).
Os07g0694800	Os07t0694800-01		1.41			Protein of unknown function DUF155 family protein.
Os07g0695300	Os07t0695300-01		1.27			Similar to Serine/threonine-protein kinase PBS1 (EC 2.7.1.37) (AvrPphB susceptible protein 1).
Os08g0100500	Os08t0100500-01		1.88			Regulation of nuclear pre-mRNA protein domain containing protein.
Os08g0105100	Os08t0105100-01		1.41			Cyclin-like F-box domain containing protein.
Os08g0107100	Os08t0107100-01		1.21			Conserved hypothetical protein.
Os08g0110500	Os08t0110500-01		1.81			Similar to E3 ubiquitin ligase PUB14 (EC 6.3.2.-) (Prototypical U-box domain protein 14).
Os08g0111300	Os08t0111300-01		1.57			Transferase family protein.
Os08g0116900	Os08t0116900-01		1.11			Similar to Avr9 elicitor response-like protein.
Os08g0123900	Os08t0123900-00		1.5			Similar to cDNA/ clone: J065032N17/ full insert sequence.
Os08g0124000	Os08t0124000-02		1.77			Hypothetical conserved gene.
Os08g0124500	Os08t0124500-02		1.00			Similar to Resistance protein candidate (Fragment).
Os08g0124750	Os08t0124750-00		1.47			Hypothetical protein.
Os08g0125006	Os08t0125006-00		1.52			Hypothetical protein.
Os08g0125850	Os08t0125850-00		1.1			Hypothetical protein.
Os08g0129500	Os08t0129500-01		1.41			Conserved hypothetical protein.
Os08g0129600	Os08t0129600-01		1.05			Conserved hypothetical protein.
Os08g0135400	Os08t0135400-01		1.34			Copine domain containing protein.
Os08g0139200	Os08t0139200-01		1.43			Similar to F-171-b1_1 (Fragment).
Os08g0144400	Os08t0144400-01		1.04			PDZ/DHR/GLGF domain containing protein.
Os08g0145600	Os08t0145600-01		2.02			Similar to cDNA clone:J023091L02/ full insert sequence.
Os08g0154300	Os08t0154300-02		1.15			Similar to Transaldolase-like protein (Fragment).
Os08g0157700	Os08t0157700-00		1.46			Similar to NGA1 (NGATHA1) / transcription factor.
Os08g0159500	Os08t0159500-01		1.11			Similar to Zinc-finger protein Lsd1.
Os08g0162300	Os08t0162300-01		1.08			Hypothetical protein.
Os08g0166400	Os08t0166400-01		1.06			Zinc finger/ PMZ-type domain containing protein.
Os08g0180500	Os08t0180500-00		1.16			Zinc finger/ BED-type predicted domain containing protein.
Os08g0184800	Os08t0184800-02		1.8			Conserved hypothetical protein.
Os08g0200400	Os08t0200400-01		1.05			K Homology domain containing protein.
Os08g0202300	Os08t0202300-02		1.4			Conserved hypothetical protein.
Os08g0203201	Os08t0203201-00		1.45			Similar to SHR5-receptor-like kinase (Fragment).
Os08g0203700	Os08t0203700-01		1.49			Protein kinase/ core domain containing protein.
Os08g0206466	Os08t0206466-00		1.04			Hypothetical gene.
Os08g0207500	Os08t0207500-01		1.13			Similar to Zinc transporter ZIP1 (Fragment).
Os08g0216600	Os08t0216600-01		1.74			Similar to cDNA clone:J013022L16/ full insert sequence.
Os08g0224000	Os08t0224000-01		1.33			NB-ARC domain containing protein.
Os08g0230100	Os08t0230100-00		1.33			Hypothetical conserved gene.
Os08g0231400	Os08t0231400-01		3.46			Germin-like protein 8-12/ Disease resistance
Os08g0236900	Os08t0236900-01		1.4			Conserved hypothetical protein.
Os08g0243100	Os08t0243100-01		2.04			4'-phosphopantetheinyl transferase domain containing protein.
Os08g0246300	Os08t0246300-01		2.2			NB-ARC domain containing protein.
Os08g0254600	Os08t0254600-01		1.38			Similar to cyclic nucleotide-gated ion channel 14.
Os08g0256000	Os08t0256000-01		1.13			Conserved hypothetical protein.
Os08g0261000	Os08t0261000-01		1.3			NB-ARC domain containing protein.
Os08g0269600	Os08t0269600-01		1.38			EGF-like region domain containing protein.
Os08g0285600	Os08t0285600-01		1.62			Similar to phytosulfokine receptor.
Os08g0288500	Os08t0288500-01		1.31			Similar to G-patch domain containing protein.
Os08g0293300	Os08t0293300-01		1.88			NB-ARC domain containing protein.
Os08g0297500	Os08t0297500-01		1.07			Hypothetical conserved gene.
Os08g0300700	Os08t0300700-01		1.28			Pentatricopeptide repeat domain containing protein.
Os08g0307000	Os08t0307000-01		1.29			Conserved hypothetical protein.
Os08g0307400	Os08t0307400-02		1.53			Similar to Phosphatidylinositol 3-kinase/ root isoform (EC 2.7.1.137) (PI3- kinase) (PtdIns-3-kinase) (PI3K) (SPI3K-5).
Os08g0308700	Os08t0308700-00		1.09			Similar to DCL protein.
Os08g0310001	Os08t0310001-01		2.01			Non-protein coding transcript.
Os08g0310100	Os08t0310100-01		1.25			Ribosomal protein L15 family protein.
Os08g0320300	Os08t0320300-01		1.05			Conserved hypothetical protein.
Os08g0332150	Os08t0332150-00		1.21			Conserved hypothetical protein.
Os08g0343000	Os08t0343000-02		1.18			Hypothetical conserved gene.
Os08g0346900	Os08t0346900-00		2.01			Hypothetical conserved gene.
Os08g0353700	Os08t0353700-01		1.7			Conserved hypothetical protein.
Os08g0356500	Os08t0356500-01		1.28			Protein of unknown function DUF247/ plant family protein.
Os08g0356700	Os08t0356700-01		1.24			Protein of unknown function DUF247/ plant family protein.
Os08g0359100	Os08t0359100-01		1.14			Similar to Lipid phosphate phosphatase 2 (EC 3.1.3.-) (AtLPP2) (Phosphatidic acid phosphatase 2) (AtPAP2) (Prenyl diphosphate phosphatase).
Os08g0363900	Os08t0363900-00		1.57			Hypothetical conserved gene.
Os08g0365900	Os08t0365900-01		1.1			Bacterial Fmu (Sun)/eukaryotic nucleolar NOL1/Nop2p domain containing protein.
Os08g0366000	Os08t0366000-01		1.19			Phosphoenolpyruvate carboxylase.
Os08g0366100	Os08t0366100-01		1.75			Similar to Endothelial differentiation-related factor 1 (EDF-1) (Multiprotein bridging factor 1) (MBF1).
Os08g0372900	Os08t0372900-02		1.15			Similar to Rhodopsin (Fragment).
Os08g0380100	Os08t0380100-02		1.72			Similar to Polygalacturonase isoenzyme 1 beta subunit (Fragment).
Os08g0387400	Os08t0387400-01		1.61			Similar to Cellulase (Fragment).
Os08g0391300	Os08t0391300-01		1.16			Conserved hypothetical protein.
Os08g0397900	Os08t0397900-01		1.03			Uncharacterised conserved protein UCP009193 domain containing protein.
Os08g0401500	Os08t0401500-01		1.12			Similar to HOTHEAD protein precursor (ADHESION OF CALYX EDGES protein).
Os08g0406400	Os08t0406400-01		1.22			Similar to Sulfate transporter (Fragment).
Os08g0410500	Os08t0410500-01		1.41			Similar to carbohydrate transporter/ sugar porter/ transporter.
Os08g0412100	Os08t0412100-01		1.72			NB-ARC domain containing protein.
Os08g0412600	Os08t0412600-01		1.42			RabGAP/TBC domain containing protein.
Os08g0414300	Os08t0414300-01		1.16			Conserved hypothetical protein.
Os08g0422200	Os08t0422200-00		1.37			Cation efflux protein family protein.
Os08g0424200	Os08t0424200-01		1.1			Similar to Methylcrotonoyl-CoA carboxylase beta chain/ mitochondrial precursor (EC 6.4.1.4) (3-Methylcrotonyl-CoA carboxylase 2) (MCCase beta subunit) (3-methylcrotonyl-CoA:carbon dioxide ligase beta subunit).
Os08g0425800	Os08t0425800-02		1.15			Hypothetical conserved gene.
Os08g0431200	Os08t0431200-00		1.16			Similar to Formin-like protein 9.
Os08g0431900	Os08t0431900-00		1.32			Transcription factor MADS23.
Os08g0434000	Os08t0434000-01		1.38			Pentatricopeptide repeat domain containing protein.
Os08g0436100	Os08t0436100-01		1.29			Nucleoside phosphatase GDA1/CD39 family protein.
Os08g0446301	Os08t0446301-00		1.07			Similar to Isoform INRPK1c of Receptor-like protein kinase.
Os08g0453733	Os08t0453733-00		1.4			Non-protein coding transcript.
Os08g0454600	Os08t0454600-01		1.38			Hypothetical protein.
Os08g0457400	Os08t0457400-01		1.9			Similar to Avr9/Cf-9 induced kinase 1.
Os08g0459100	Os08t0459100-01		1.37			Leucine-rich repeat/ cysteine-containing containing protein.
Os08g0461000	Os08t0461000-01		1.19			Cyclin-like F-box domain containing protein.
Os08g0479300	Os08t0479300-01		1.46			Cyclin/ A/B/D/E domain containing protein.
Os08g0481000	Os08t0481000-02		1.08			Pentatricopeptide repeat domain containing protein.
Os08g0485600	Os08t0485600-01		2.11			Methyl-CpG DNA binding domain containing protein.
Os08g0492000	Os08t0492000-01		1.62			Similar to Glutathione transporter.
Os08g0494350	Os08t0494350-00		1.27			Pentatricopeptide repeat domain containing protein.
Os08g0499700	Os08t0499700-01		1.18			Conserved hypothetical protein.
Os08g0500500	Os08t0500500-01		1.51			Conserved hypothetical protein.
Os08g0503600	Os08t0503600-01		1.22			Hypothetical protein.
Os08g0508100	Os08t0508100-01		1.39			Conserved hypothetical protein.
Os08g0509600	Os08t0509600-01		1.32			Squamosa promter-binding-like transcription factor/ Regulation of branching in panicles and vegetative shoots/ Semidominant regulator of plant architecture
Os08g0521400	Os08t0521400-02		1.18			Similar to Zn-finger/ RanBP-type/ containing protein.
Os08g0523600	Os08t0523600-01		1.62			Similar to CTV.22.
Os08g0526400	Os08t0526400-01		1.06			Defence response/ Rin4 domain containing protein.
Os08g0527400	Os08t0527400-01		1.09			Similar to Ubiquitin carboxyl-terminal hydrolase.
Os08g0535050	Os08t0535050-01		1.03			Conserved hypothetical protein.
Os08g0540900	Os08t0540900-01		1.2			Conserved hypothetical protein.
Os08g0542900	Os08t0542900-01		1.72			Lupus La protein family protein.
Os08g0544600	Os08t0544600-01		1.09			Hypothetical protein.
Os08g0546100	Os08t0546100-00		1.51			Similar to protein binding protein.
Os08g0546900	Os08t0546900-01		1.5			Similar to NC domain-containing protein.
Os08g0547550	Os08t0547550-00		1.59			Hypothetical protein.
Os08g0548700	Os08t0548700-01		1.32			Hypothetical conserved gene.
Os08g0553750	Os08t0553750-00		1.41			Protein of unknown function DUF241/ plant domain containing protein.
Os08g0556300	Os08t0556300-01		2.77			Glycolipid transfer protein domain domain containing protein.
Os08g0557400	Os08t0557400-01		1.19			Protein tyrosine phosphatase-like protein.
Os08g0557500	Os08t0557500-01		1.59			Similar to peptidyl-prolyl cis-trans isomerase cyclophilin-type family protein.
Os08g0557900	Os08t0557900-01		1.43			Inosine/uridine-preferring nucleoside hydrolase domain containing protein.
Os08g0558100	Os08t0558100-01		1.3			EF hand domain containing protein.
Os08g0559200	Os08t0559200-01		1.18			Similar to Ribosomal protein S25 (40S ribosomal 25S subunit).
Os08g0560300	Os08t0560300-01		1.37			Protein of unknown function DUF597 family protein.
Os09g0109800	Os09t0109800-02		1.43			Similar to Na+/H+ antiporter/ probable CP0838.
Os09g0113000	Os09t0113000-01		1.39			Conserved hypothetical protein.
Os09g0120800	Os09t0120800-01		1.07			Similar to ATPase/ calcium-transporting-related (Fragment).
Os09g0123300	Os09t0123300-01		1.79			Similar to Calmodulin-binding receptor-like kinase.
Os09g0127800	Os09t0127800-02		1.14			Similar to cDNA clone:J023075G08/ full insert sequence.
Os09g0128600	Os09t0128600-04		1.5			Similar to hydrolase/ zinc ion binding protein.
Os09g0133200	Os09t0133200-01		1.38
Os09g0133700	Os09t0133700-01		1.14			ATPase/ BadF/BadG/BcrA/BcrD type domain containing protein.
Os09g0134900	Os09t0134900-01		1.00			Non-protein coding transcript.
Os09g0135400	Os09t0135400-01		1.55			Similar to octicosapeptide/Phox/Bem1p (PB1) domain-containing protein / tetratricopeptide repeat (TPR)-containing protein.
Os09g0135850	Os09t0135850-00		1.27			Hypothetical protein.
Os09g0237600	Os09t0237600-01		1.78			Serine/threonine protein kinase-related domain containing protein.
Os09g0244900	Os09t0244900-01		1.65			Transport protein particle (TRAPP) component domain containing protein.
Os09g0246700	Os09t0246700-01		1.29			Similar to OSIGBa0093K19.10 protein.
Os09g0251800	Os09t0251800-01		1.39			C2 calcium-dependent membrane targeting domain containing protein.
Os09g0255400	Os09t0255400-01		3.08			Similar to Indole-3-glycerol phosphate synthase/ chloroplast precursor (EC 4.1.1.48) (IGPS).
Os09g0258500	Os09t0258500-01		1.16			Similar to Protein kinase (EC 2.7.1.-) (Clone OSPK 2.1) (Fragment).
Os09g0267300	Os09t0267300-01		1.17			Hypothetical conserved gene.
Os09g0267800	Os09t0267800-01		1.23			Hypothetical conserved gene.
Os09g0270900	Os09t0270900-02		1.05			Similar to EMB1374.
Os09g0276600	Os09t0276600-01		1.61			Conserved hypothetical protein.
Os09g0278900	Os09t0278900-01		2.08			Non-protein coding transcript.
Os09g0279800	Os09t0279800-01		1.12			Conserved hypothetical protein.
Os09g0286300	Os09t0286300-00		1.25			Hypothetical conserved gene.
Os09g0300800	Os09t0300800-01		1.14			Protein of unknown function DUF247/ plant family protein.
Os09g0306700	Os09t0306700-01		1.1			Phytochrome and flowering time 1 protein.
Os09g0313600	Os09t0313600-00		1.64			Disease resistance protein domain containing protein.
Os09g0314333	Os09t0314333-00		1.13			UAA transporter family protein.
Os09g0322800	Os09t0322800-00		1.58			Disease resistance protein domain containing protein.
Os09g0327200	Os09t0327200-00		1.26			Pentatricopeptide repeat domain containing protein.
Os09g0347800	Os09t0347800-01		1.08			Histone acetyltransferase type B/ catalytic subunit domain containing protein.
Os09g0347900	Os09t0347900-01		1.52			Cytidylyltransferase domain containing protein.
Os09g0355400	Os09t0355400-02		1.91			Similar to OsD305.
Os09g0357300	Os09t0357300-01		1.5			Hypothetical protein.
Os09g0361700	Os09t0361700-02		1.49			Similar to predicted protein.
Os09g0365900	Os09t0365900-01		1.04			L-ascorbate oxidase precursor (EC 1.10.3.3) (Ascorbase) (ASO).
Os09g0366101	Os09t0366101-00		1.02			Hypothetical protein.
Os09g0372100	Os09t0372100-02		1.01			Non-protein coding transcript.
Os09g0372700	Os09t0372700-01		1.21			Similar to ASC1-like protein 1.
Os09g0382300	Os09t0382300-00		1.03			Cyclin-D2-1.
Os09g0383400	Os09t0383400-01		1.11			DEAD-like helicase/ N-terminal domain containing protein.
Os09g0406900	Os09t0406900-01		1.97			Hypothetical protein.
Os09g0417600	Os09t0417600-02		1.11			WRKY transcription factor 76.
Os09g0428500	Os09t0428500-01		1.19			Conserved hypothetical protein.
Os09g0428900	Os09t0428900-01		1.31			Similar to Conserved protein.
Os09g0429000	Os09t0429000-00		1.16			Similar to Glutamate receptor.
Os09g0429200	Os09t0429200-00		1.06			Similar to Glutamate receptor.
Os09g0439800	Os09t0439800-01		1.04			Conserved hypothetical protein.
Os09g0442800	Os09t0442800-02		1.29			Conserved hypothetical protein.
Os09g0448200	Os09t0448200-01		1.05			Similar to High-affinity potassium transporter.
Os09g0453000	Os09t0453000-02		1.56			Similar to transmembrane protein 50A.
Os09g0454900	Os09t0454900-01		1.85			Serine/threonine protein kinase-related domain containing protein.
Os09g0456800	Os09t0456800-01		1.25			Similar to Heat stress transcription factor Spl7 (Heat shock transcription factor) (Heat shock factor RHSF10).
Os09g0457600	Os09t0457600-00		1.09			Alpha-amylase isozyme 3B precursor (EC 3.2.1.1) (1/4-alpha-D-glucan glucanohydrolase).
Os09g0457833	Os09t0457833-01		1.07			Hypothetical gene.
Os09g0459850	Os09t0459850-00		1.32			Hypothetical protein.
Os09g0464033	Os09t0464033-01		1.15			Hypothetical gene.
Os09g0466100	Os09t0466100-02		1.58			Similar to cDNA clone:001-123-E03/ full insert sequence.
Os09g0481100	Os09t0481100-01		1.91			Similar to Phosphatidylinositol transfer-like protein IV.
Os09g0481700	Os09t0481700-02		1.11			SUSIBA2-like (WRKY transcription factor 80).
Os09g0491692	Os09t0491692-01		1.12			Lambda repressor-like/ DNA-binding domain containing protein.
Os09g0498600	Os09t0498600-02		1.16			K Homology/ type 1 domain containing protein.
Os09g0500200	Os09t0500200-01		1.14			Similar to oxidoreductase.
Os09g0500600	Os09t0500600-01		1.39			Similar to DNA topoisomerase III beta-1 (EC 5.99.1.2). Splice isoform 2.
Os09g0504400	Os09t0504400-01		1.03			Transcription regulator cyclin domain containing protein.
Os09g0514100	Os09t0514100-01		1.34			Similar to oxidoreductase.
Os09g0516500	Os09t0516500-00		1.2			NAD(P)-binding domain containing protein.
Os09g0518200	Os09t0518200-01		1.27			UDP-glucuronosyl/UDP-glucosyltransferase family protein.
Os09g0520500	Os09t0520500-01		1.36			Conserved hypothetical protein.
Os09g0529100	Os09t0529100-01		1.03			6-phosphogluconolactonase domain containing protein.
Os09g0538500	Os09t0538500-01		1.11			Similar to Male sterility MS5.
Os09g0538600	Os09t0538600-01		1.58			Similar to Peroxisome type ascorbate peroxidase.
Os09g0540350	Os09t0540350-01		1.13			Non-protein coding transcript.
Os09g0549600	Os09t0549600-00		1.09			Heavy metal transport/detoxification protein domain containing protein.
Os09g0552300	Os09t0552300-01		1.21			Protein kinase/ core domain containing protein.
Os09g0555700	Os09t0555700-03		1.4			Zinc finger/ C2H2-type domain containing protein.
Os09g0561450	Os09t0561450-00		1.11			EGF-type aspartate/asparagine hydroxylation site domain containing protein.
Os09g0561500	Os09t0561500-00		1.2			Similar to Wall-associated kinase-like 1.
Os09g0563800	Os09t0563800-01		1.08			ATPase/ AAA-type/ core domain containing protein.
Os09g0569800	Os09t0569800-00		1.8			Serine/threonine protein kinase-related domain containing protein.
Os09g0573200	Os09t0573200-01		1.19			Hypothetical conserved gene.
Os10g0101000	Os10t0101000-01		1.71			Serine/threonine protein kinase domain containing protein.
Os10g0119100	Os10t0119100-01		1.07			Hypothetical conserved gene.
Os10g0122200	Os10t0122200-00		2.28			Hypothetical protein.
Os10g0122500	Os10t0122500-00		2.22			Hypothetical conserved gene.
Os10g0124500	Os10t0124500-01		1.58			Cyclin-like F-box domain containing protein.
Os10g0130800	Os10t0130800-01		1.13			Conserved hypothetical protein.
Os10g0131200	Os10t0131200-01		1.03			Conserved hypothetical protein.
Os10g0131800	Os10t0131800-01		1.55			Similar to NBS-LRR class disease resistance protein.
Os10g0132700	Os10t0132700-01		1.66			Similar to NB-ARC domain containing protein/ expressed.
Os10g0132901	Os10t0132901-00		1.35			Hypothetical protein.
Os10g0134500	Os10t0134500-00		1.73			NB-ARC domain containing protein.
Os10g0135500	Os10t0135500-01		1.4			Cyclin-like F-box domain containing protein.
Os10g0136200	Os10t0136200-01		1.4			Cyclin-like F-box domain containing protein.
Os10g0137300	Os10t0137300-00		2.65			Similar to BLN1-1.
Os10g0141300	Os10t0141300-00		2.01			Similar to Protein kinase domain containing protein.
Os10g0147900	Os10t0147900-01		1.55			Armadillo-like helical domain containing protein.
Os10g0152000	Os10t0152000-00		2.27			Serine/threonine protein kinase domain containing protein.
Os10g0155400	Os10t0155400-00		1.29			Similar to Amidase family protein/ expressed.
Os10g0155500	Os10t0155500-01		1.32			Similar to Aldose 1-epimerase-like protein.
Os10g0162980	Os10t0162980-01		1.13			Similar to Anthocyanidin 5/3-O-glucosyltransferase.
Os10g0170000	Os10t0170000-01		1.04			Nucleotide-sensitive chloride conductance regulator family protein.
Os10g0177400	Os10t0177400-02		1.2			Similar to TB2/DP1/ HVA22 family protein/ expressed.
Os10g0187500	Os10t0187500-02		1.05			Similar to Protein kinase domain containing protein/ expressed.
Os10g0190800	Os10t0190800-01		1.13			Similar to predicted protein.
Os10g0203600	Os10t0203600-01		1.14			DNA-binding SAP domain containing protein.
Os10g0204400	Os10t0204400-01		1.1			Similar to Phosphoenolpyruvate carboxykinase (Fragment).
Os10g0315400	Os10t0315400-01		1.2			Similar to SKIP interacting protein 28 (Fragment).
Os10g0317900	Os10t0317900-02		1.27			Similar to Flavonoid 3-monooxygenase.
Os10g0347800	Os10t0347800-00		1.06			Similar to Formin-like protein 4.
Os10g0357850	Os10t0357850-01		1.12			Hypothetical gene.
Os10g0358700	Os10t0358700-01		1.00			Pentatricopeptide repeat domain containing protein.
Os10g0363500	Os10t0363500-00		1.25			Pentatricopeptide repeat containing protein.
Os10g0363600	Os10t0363600-01		1.15			Kelch-type beta propeller domain containing protein.
Os10g0370500	Os10t0370500-01		1.07			Glycoside hydrolase/ catalytic core domain containing protein.
Os10g0375000	Os10t0375000-01		1.53			Hypothetical conserved gene.
Os10g0375200	Os10t0375200-00		1.34			Hypothetical protein.
Os10g0382100	Os10t0382100-01		1.03			Ribosome-inactivating protein domain containing protein.
Os10g0388900	Os10t0388900-01		1.26			Conserved hypothetical protein.
Os10g0390600	Os10t0390600-01		1.01			Similar to Alanine aminotransferase 2 (EC 2.6.1.2) (GPT) (Glutamic--pyruvic transaminase 2) (Glutamic--alanine transaminase 2) (ALAAT-2).
Os10g0394000	Os10t0394000-01		1.41			Similar to GDSL-like Lipase/Acylhydrolase family protein/ expressed.
Os10g0395000	Os10t0395000-01		1.57			Protein kinase/ core domain containing protein.
Os10g0407200	Os10t0407200-01		1.14			Protein of unknown function DUF962 family protein.
Os10g0408700	Os10t0408700-03		1.23			Hypothetical conserved gene.
Os10g0412700	Os10t0412700-01		1.19			Thaumatin/ pathogenesis-related family protein.
Os10g0419100	Os10t0419100-01		1.04			Similar to Perakine reductase.
Os10g0420900	Os10t0420900-01		1.4			Conserved hypothetical protein.
Os10g0439924	Os10t0439924-01		1.05			Cytochrome P450 family protein.
Os10g0445900	Os10t0445900-01		1.55			Conserved hypothetical protein.
Os10g0450000	Os10t0450000-01		1.36			Protein of unknown function DUF247/ plant family protein.
Os10g0457000	Os10t0457000-02		1.02			Hypothetical conserved gene.
Os10g0476900	Os10t0476900-01		1.14			Pentatricopeptide repeat domain containing protein.
Os10g0478000	Os10t0478000-01		1.89			Protein of unknown function DUF640 domain containing protein.
Os10g0486100	Os10t0486100-00		1.1			Cytochrome P450-like protein (CYP86B1).
Os10g0490800	Os10t0490800-00		1.49			Similar to Secretory protein.
Os10g0492200	Os10t0492200-01		1.15			Glycosyltransferase AER61/ uncharacterized domain containing protein.
Os10g0495900	Os10t0495900-01		1.07			Protein of unknown function DUF1218 family protein.
Os10g0497466	Os10t0497466-00		1.39			Non-protein coding transcript.
Os10g0499400	Os10t0499400-01		1.23			Cystathionine beta-synthase/ core domain containing protein.
Os10g0502900	Os10t0502900-01		1.29			Cyclin-like F-box domain containing protein.
Os10g0504600	Os10t0504600-01		1.5			Similar to SKIP interacting protein 24 (Fragment).
Os10g0517500	Os10t0517500-02		1.35			Cys/Met metabolism/ pyridoxal phosphate-dependent enzyme domain containing protein.
Os10g0522500	Os10t0522500-01		1.00			Conserved hypothetical protein.
Os10g0524400	Os10t0524400-01		1.16			Similar to Phospholipase D beta 2.
Os10g0524500	Os10t0524500-01		1.76			Similar to Mandelonitrile lyase-like protein.
Os10g0530800	Os10t0530800-01		1.09			Hypothetical protein.
Os10g0530900	Os10t0530900-01		1.05			Similar to Glutathione S-transferase GST 30 (EC 2.5.1.18).
Os10g0532600	Os10t0532600-01		2.13			Protein of unknown function DUF623/ plant domain containing protein.
Os10g0533200	Os10t0533200-01		1.29			NAD(P)-binding domain containing protein.
Os10g0536400	Os10t0536400-01		1.18			Similar to Oxidoreductase/ 2OG-Fe oxygenase family protein/ expressed.
Os10g0540800	Os10t0540800-01		1.26			Conserved hypothetical protein.
Os10g0544900	Os10t0544900-01		1.52			Similar to Protein phosphatase 2C-like protein.
Os10g0546200	Os10t0546200-00		1.6			Glycosyl transferase/ family 1 domain containing protein.
Os10g0547000	Os10t0547000-00		1.35			Prefoldin domain containing protein.
Os10g0551100	Os10t0551100-02		1.42			Conserved hypothetical protein.
Os10g0555600	Os10t0555600-01		1.25			Beta-expansin precursor.
Os10g0557600	Os10t0557600-00		1.59			Similar to GATA transcription factor 9.
Os10g0557800	Os10t0557800-01		1.01			Conserved hypothetical protein.
Os10g0559450	Os10t0559450-01		1.62			Conserved hypothetical protein.
Os10g0563600	Os10t0563600-02		1.46			Similar to peptide methionine sulfoxide reductase.
Os10g0565150	Os10t0565150-01		1.01			Hypothetical gene.
Os10g0567850	Os10t0567850-00		1.1			Hypothetical protein.
Os10g0567900	Os10t0567900-01		1.18			Similar to F-box protein interaction domain containing protein/ expressed.
Os10g0568200	Os10t0568200-03		1.17			Conserved hypothetical protein.
Os10g0568900	Os10t0568900-01		1.01			Similar to Catalytic/ hydrolase.
Os10g0569800	Os10t0569800-00		1.5			Similar to RIR1b protein.
Os10g0573700	Os10t0573700-02		1.62			Similar to Mitochondrial carnitine/acylcarnitine carrier-like protein (A BOUT DE SOUFFLE) (Carnitine/acylcarnitine translocase-like protein) (CAC-like protein).
Os10g0578500	Os10t0578500-00		1.48			Hypothetical conserved gene.
Os11g0106000	Os11t0106000-02		1.09			Conserved hypothetical protein.
Os11g0106800	Os11t0106800-00		1.71			Hypothetical conserved gene.
Os11g0107400	Os11t0107400-01		1.15			Nodulin-like domain containing protein.
Os11g0107600	Os11t0107600-01		1.69			Similar to prenylated Rab receptor 2.
Os11g0112100	Os11t0112100-00		1.1			Hypothetical conserved gene.
Os11g0121500	Os11t0121500-01		1.97			Protein kinase-like domain containing protein.
Os11g0124900	Os11t0124900-01		1.02			Glycosyl transferase/ family 8 protein.
Os11g0129700	Os11t0129700-01		1.39			Similar to AP2-1 protein (Fragment).
Os11g0133900	Os11t0133900-00		1.01			Conserved hypothetical protein.
Os11g0138350	Os11t0138350-01		1.15			Hypothetical conserved gene.
Os11g0141000	Os11t0141000-02		1.39			Similar to PP2A regulatory subunit-like protein.
Os11g0141333	Os11t0141333-00		1.6			Similar to Sulfotransferase domain containing protein.
Os11g0144900	Os11t0144900-01		1.11			Conserved hypothetical protein.
Os11g0150100	Os11t0150100-01		1.31			Phosphoglycerate mutase domain containing protein.
Os11g0150800	Os11t0150800-01		1.28			Hypothetical protein.
Os11g0151500	Os11t0151500-01		2.31			Major facilitator superfamily protein.
Os11g0152400	Os11t0152400-01		1.04			Hypothetical conserved gene.
Os11g0153800	Os11t0153800-01		1.88			Similar to Ribosomal protein S25 (40S ribosomal 25S subunit).
Os11g0155100	Os11t0155100-01		1.3			Similar to F-box domain containing protein.
Os11g0157300	Os11t0157300-01		1.37			Harpin-induced 1 domain containing protein.
Os11g0159000	Os11t0159000-01		1.01			Phox-associated domain domain containing protein.
Os11g0160300	Os11t0160300-01		1.15			Protein kinase/ core domain containing protein.
Os11g0162900	Os11t0162900-01		1.33			Conserved hypothetical protein.
Os11g0168600	Os11t0168600-01		1.39			Protein kinase/ core domain containing protein.
Os11g0170300	Os11t0170300-01		1.00			Similar to CBS domain containing protein.
Os11g0171100	Os11t0171100-00		1.06			Conserved hypothetical protein.
Os11g0171400	Os11t0171400-02		1.09			Integrator complex/ subunit 3 domain containing protein.
Os11g0179700	Os11t0179700-00		1.61			Similar to Dirigent-like protein.
Os11g0195500	Os11t0195500-01		1.64			Hypothetical conserved gene.
Os11g0197400	Os11t0197400-01		1.15			Protein of unknown function DUF803 domain containing protein.
Os11g0207300	Os11t0207300-00		1.26			Bacterial luciferase-like family protein.
Os11g0207800	Os11t0207800-00		1.17			Conserved hypothetical protein.
Os11g0208700	Os11t0208700-00		1.65			Similar to D-mannose binding lectin family protein.
Os11g0208850	Os11t0208850-00		1.27			Hypothetical protein.
Os11g0209100	Os11t0209100-01		1.46			Cyclin-like F-box domain containing protein.
Os11g0211200	Os11t0211200-01		1.3			Similar to Tubulin-specific chaperon-like protein.
Os11g0213800	Os11t0213800-01		1.49			Similar to NBS-LRR disease resistance protein homologue (Fragment).
Os11g0216900	Os11t0216900-02		1.64			Similar to IDI2.
Os11g0221000	Os11t0221000-01		1.09			Aux/IAA_ARF_dimerisation domain containing protein.
Os11g0222900	Os11t0222900-01		1.58			NB-ARC domain containing protein.
Os11g0226800	Os11t0226800-00		1.6			Similar to NB-ARC domain containing protein/ expressed.
Os11g0226933	Os11t0226933-01		1.32			NB-ARC domain containing protein.
Os11g0226966	Os11t0226966-00		1.51			Hypothetical conserved gene.
Os11g0227250	Os11t0227250-01		1.06			Hypothetical protein.
Os11g0228201	Os11t0228201-01		1.7			Hypothetical gene.
Os11g0229600	Os11t0229600-02		1.38			Hypothetical protein.
Os11g0264300	Os11t0264300-03		1.15			Similar to RWP-RK domain containing protein/ expressed.
Os11g0265900	Os11t0265900-01		2.04			Conserved hypothetical protein.
Os11g0266500	Os11t0266500-01		1.34			Similar to NB-ARC domain containing protein/ expressed.
Os11g0266800	Os11t0266800-01		1.13			Tetratricopeptide-like helical domain containing protein.
Os11g0269700	Os11t0269700-01		1.42			Hypothetical protein.
Os11g0270000	Os11t0270000-01		1.9			Crotonase/ core domain containing protein.
Os11g0270201	Os11t0270201-00		1.59			Conserved hypothetical protein.
Os11g0270500	Os11t0270500-01		2.16			NB-ARC domain containing protein.
Os11g0294600	Os11t0294600-02		1.25			Zinc finger/ RING/FYVE/PHD-type domain containing protein.
Os11g0296500	Os11t0296500-01		1.03			Zinc finger/ CCHC retroviral-type domain containing protein.
Os11g0303400	Os11t0303400-02		1.57			Similar to Small GTP-binding protein OsRac2.
[truncated: 4,172 more rows]
