# Supplementary material for: Plant root transcriptome profiling reveals a strain-dependent response during Azospirillum-rice cooperation
Source: Front Plant Sci. 2014 Nov 6;5:607. doi: 10.3389/fpls.2014.00607 (PMC4222233; doi:10.3389/fpls.2014.00607)
Supplement: Supplementary file 4 [file Table4.XLS]

## Sheet: Feuil1
Table S4 : List of cultivar-specific genes
Gene	Probe	Log2(FC) Cig_4B	Log2(FC) Nip_4B	Log2(FC) Cig_B510	Log2(FC) Nip_B510	GeneDescription
Genes significantly regulated by both strains in cultivar Cigalon
Down-regulated genes
Os01g0102850	Os01t0102850-00	-1.03		-1.23		Similar to nitrilase 2.
Os01g0150800	Os01t0150800-01	-1.44		-2.07		Protein-tyrosine phosphatase-like/ PTPLA domain containing protein.
Os01g0393400	Os01t0393400-00	-1.52		-1.3		Similar to MDR-like ABC transporter.
Os01g0543400	Os01t0543400-00	-1.27		-1.65		Hypothetical conserved gene.
Os01g0796700	Os01t0796700-01	-1.16		-1.48		Zinc finger/ RING/FYVE/PHD-type domain containing protein.
Os01g0814800	Os01t0814800-01	-1.01		-1.54		Similar to Cysteine synthase/ chloroplast precursor (EC 2.5.1.47) (O-acetylserine sulfhydrylase) (O-acetylserine (Thiol)-lyase) (CSase B) (CS-B) (OAS-TL B).
Os02g0134400	Os02t0134400-01	-1.07		-1.70		Fumarate reductase/succinate dehydrogenase flavoprotein/ C-terminal domain containing protein.
Os02g0245200	Os02t0245200-03	-1.06		-1.08		Hypothetical gene.
Os02g0609000	Os02t0609000-01	-1.39		-2.26		Hypothetical protein.
Os02g0830300	Os02t0830300-00	-1.02		-1.23		Conserved hypothetical protein.
Os03g0157450	Os03t0157450-00	-1.06		-1.44		Hypothetical conserved gene.
Os03g0355300	Os03t0355300-01	-1.16		-1.08		Protein of unknown function DUF1618 domain containing protein.
Os03g0602600	Os03t0602600-01	-1.19		-1.28		Similar to predicted protein.
Os04g0506700	Os04t0506700-00	-1.53		-1.93		Similar to OSIGBa0145C12.7 protein.
Os04g0676600	Os04t0676600-01	-1.02		-1.38		Similar to H0101F08.6 protein.
Os06g0704700	Os06t0704700-01	-1.33		-1.9		NAD(P)-binding domain containing protein.
Os07g0158300	Os07t0158300-01	-1.58		-1.83		Similar to RNA binding protein.
Os08g0133200	Os08t0133200-01	-1.29		-1.43		Similar to copine-3.
Os08g0183900	Os08t0183900-01	-1.57		-1.42		Similar to dihydroflavonol-4-reductase.
Os08g0247700	Os08t0247700-00	-1.11		-1.76		Protein kinase/ catalytic domain domain containing protein.
Os08g0553250	Os08t0553250-00	-1		-1.12		Hypothetical protein.
Os10g0536500	Os10t0536500-01	-1.06		-1.90		Peptidase S10/ serine carboxypeptidase/ active site domain containing protein.
Os11g0133500	Os11t0133500-00	-1.17		-2.07		Serine/threonine protein kinase-related domain containing protein.
Os11g0255300	Os11t0255300-01	-1.78		-1.53		Cysteine endopeptidase (Cysteine proteinase (EC 3.4.22.-)-rice).
Up-regulated genes
Os01g0105800	Os01t0105800-01	1.43		1.78		Similar to Iron sulfur assembly protein 1.
Os01g0118700	Os01t0118700-01	1.94		1.94		Similar to HGA4.
Os01g0122701	Os01t0122701-00	1.08		1.49		Conserved hypothetical protein.
Os01g0123700	Os01t0123700-00	1.31		1.94		Zinc finger/ RING-type domain containing protein.
Os01g0124000	Os01t0124000-01	1.54		2.20		Similar to Bowman Birk trypsin inhibitor.
Os01g0125500	Os01t0125500-00	1.44		1.71		Seven-in-absentia protein/ sina domain containing protein.
Os01g0138000	Os01t0138000-00	1.19		1.38		Hypothetical protein.
Os01g0150900	Os01t0150900-01	1.64		2.09		Conserved hypothetical protein.
Os01g0152200	Os01t0152200-00	1.36		1.23		F-box domain/ Skp2-like domain containing protein.
Os01g0154950	Os01t0154950-01	1.48		1.47		Hypothetical gene.
Os01g0157200	Os01t0157200-01	1.25		1.81		Conserved hypothetical protein.
Os01g0158100	Os01t0158100-01	1.32		1.49		Pentatricopeptide repeat containing protein.
Os01g0161000	Os01t0161000-00	1.60		1.64		Hypothetical conserved gene.
Os01g0170900	Os01t0170900-01	1.40		1.17		Conserved hypothetical protein.
Os01g0184000	Os01t0184000-02	1.59		1.82		NUC156 family protein.
Os01g0187000	Os01t0187000-01	1.23		1.45		Conserved hypothetical protein.
Os01g0189700	Os01t0189700-01	1.33		1.64		Similar to cDNA clone:001-031-C06/ full insert sequence.
Os01g0192500	Os01t0192500-00	1.47		1.22		Similar to H0525G02.3 protein.
Os01g0200200	Os01t0200200-00	1.35		1.25		Protein of unknown function DUF1677/ plant domain containing protein.
Os01g0207600	Os01t0207600-00	1.38		1.07		Similar to peptide-N4-asparagine amidase A.
Os01g0210200	Os01t0210200-00	1.13		1.37		Similar to Myb-like DNA-binding domain containing protein/ expressed.
Os01g0212100	Os01t0212100-02	1.50		1.47		Putative ATP-dependent RNA helicase
Os01g0216350	Os01t0216350-00	1.19		1.43		Hypothetical protein.
Os01g0219600	Os01t0219600-00	1.27		1.32		Similar to Endo-beta-1/4-glucanase precursor (EC 3.2.1.4).
Os01g0223300	Os01t0223300-01	1.24		1.78		Protein of unknown function DUF1677/ Oryza sativa domain containing protein.
Os01g0226200	Os01t0226200-00	1.80		2.16		Conserved hypothetical protein.
Os01g0230700	Os01t0230700-01	1.41		1.64		Hypothetical conserved gene.
Os01g0238700	Os01t0238700-01	1.24		1.33		Oligopeptide transporter OPT superfamily protein.
Os01g0246200	Os01t0246200-00	1.19		1.37		Similar to TCP-domain protein.
Os01g0274901	Os01t0274901-01	1.40		1.20		Hypothetical conserved gene.
Os01g0306100	Os01t0306100-01	1.34		1.53		Plant specific eukaryotic initiation factor 4B family protein.
Os01g0313600	Os01t0313600-01	1.49		1.56		Conserved hypothetical protein.
Os01g0316001	Os01t0316001-01	1.50		1.29		Hypothetical conserved gene.
Os01g0333600	Os01t0333600-00	1.19		1.62		Protein of unknown function DUF594 domain containing protein.
Os01g0353501	Os01t0353501-00	1.82		1.73		Hypothetical protein.
Os01g0358800	Os01t0358800-00	1.61		1.94		Similar to N-acetyltransferase.
Os01g0365300	Os01t0365300-01	1.41		1.89		Hypothetical conserved gene.
Os01g0372100	Os01t0372100-01	1.05		1.45		Hypothetical gene.
Os01g0372400	Os01t0372400-01	1.53		1.59		Glutathione S-transferase/ C-terminal-like domain containing protein.
Os01g0375000	Os01t0375000-01	1.39		1.36		GTP1/OBG domain containing protein.
Os01g0511400	Os01t0511400-00	1.15		1.53		Similar to plant-specific domain TIGR01568 family protein.
Os01g0533400	Os01t0533400-01	1.45		2.22		Glycoside hydrolase/ family 35 protein.
Os01g0536501	Os01t0536501-00	1.54		2.03		Disease resistance protein domain containing protein.
Os01g0545900	Os01t0545900-00	1.36		1.39		Pentatricopeptide repeat domain containing protein.
Os01g0568950	Os01t0568950-00	1.70		2.06		Similar to barren inflorescence2.
Os01g0588100	Os01t0588100-00	1.86		1.23		Similar to Hypersensitive-induced response protein.
Os01g0597701	Os01t0597701-00	1.02		1.41		Hypothetical conserved gene.
Os01g0598400	Os01t0598400-01	1.25		1.20		Cyclin-like F-box domain containing protein.
Os01g0604600	Os01t0604600-01	1.42		1.29		Carbohydrate kinase/ FGGY family protein.
Os01g0629600	Os01t0629600-01	1.09		1.11		Peptidase S10/ serine carboxypeptidase family protein.
Os01g0634500	Os01t0634500-00	1.74		1.76		Similar to Laccase-2.
Os01g0638800	Os01t0638800-00	1.36		1.87		Hypothetical conserved gene.
Os01g0643600	Os01t0643600-00	1.14		1.36		Homeodomain-related domain containing protein.
Os01g0645000	Os01t0645000-01	1.16		1.32		Similar to TIS11 protein (dTIS11).
Os01g0651500	Os01t0651500-00	1.08		1.24		Wax synthase domain containing protein.
Os01g0653100	Os01t0653100-00	1.68		2.11		Conserved hypothetical protein.
Os01g0660500	Os01t0660500-00	1.49		1.96		Similar to 3-5 exonuclease family protein.
Os01g0662800	Os01t0662800-00	1.31		1.33		Zinc finger/ NHR/GATA-type domain containing protein.
Os01g0667000	Os01t0667000-00	1.46		1.36		No apical meristem (NAM) protein domain containing protein.
Os01g0670500	Os01t0670500-01	1.52		1.84		Conserved hypothetical protein.
Os01g0675933	Os01t0675933-00	1.39		2.06		Conserved hypothetical protein.
Os01g0737500	Os01t0737500-01	2.01		2		Uncharacterised protein family UPF0005 domain containing protein.
Os01g0740000	Os01t0740000-01	1.07		1.55		Hypothetical protein.
Os01g0740300	Os01t0740300-01	1.11		1.43		Hypothetical protein.
Os01g0748500	Os01t0748500-01	1.44		1.13		Similar to anther-specific proline-rich protein APG.
Os01g0750500	Os01t0750500-01	1.23		1.57		Protein of unknown function DUF814 domain containing protein.
Os01g0761500	Os01t0761500-01	1.82		1.64		TGF-beta receptor/ type I/II extracellular region family protein.
Os01g0770200	Os01t0770200-01	1.43		1.63		Aromatic L-amino acid decarboxylase (AADC)/ Conversion of tyrosine into tyramine
Os01g0774400	Os01t0774400-00	1.31		1.86		Hypothetical conserved gene.
Os01g0800900	Os01t0800900-01	1.64		2.24		Conserved hypothetical protein.
Os01g0813350	Os01t0813350-00	1.49		2.26		Hypothetical gene.
Os01g0817400	Os01t0817400-00	1.35		1.85		Similar to proton antiporter/ sodium:hydrogen antiporter.
Os01g0824000	Os01t0824000-01	1.25		1.15		Conserved hypothetical protein.
Os01g0836700	Os01t0836700-00	1.81		1.70		Hypothetical conserved gene.
Os01g0870400	Os01t0870400-00	1.97		2.02		Similar to S-domain class receptor-like kinase3.
Os01g0870500	Os01t0870500-01	1.22		1.82		Similar to S-domain class receptor-like kinase3.
Os01g0884850	Os01t0884850-00	1.37		1.34		Hypothetical protein.
Os01g0886700	Os01t0886700-01	1.56		1.15		Conserved hypothetical protein.
Os01g0911000	Os01t0911000-02	1.02		1.04		Hypothetical conserved gene.
Os01g0911700	Os01t0911700-02	1.07		1.26		Transcription activator VP1-rice
Os01g0944800	Os01t0944800-00	1.35		2.06		Similar to Beta-1/3-glucanase.
Os01g0946300	Os01t0946300-00	1.19		1.59		Similar to Lecithin:cholesterol acyltransferase family protein/ expressed.
Os01g0947500	Os01t0947500-00	1.41		2.28		Conserved hypothetical protein.
Os01g0967900	Os01t0967900-01	1.41		1.37		Similar to predicted protein.
Os01g0976900	Os01t0976900-00	1.46		1.83		Similar to kinase.
Os02g0101900	Os02t0101900-01	1.72		1.83		Conserved hypothetical protein.
Os02g0107900	Os02t0107900-00	1.19		1.19		Similar to ABC transporter family/ cholesterol/phospholipid flippase.
Os02g0123801	Os02t0123801-00	1.51		1.91		Hypothetical protein.
Os02g0130250	Os02t0130250-00	1.81		2.17		Hypothetical protein.
Os02g0144800	Os02t0144800-00	1.82		1.45		Protein of unknown function DUF1677/ Oryza sativa family protein.
Os02g0150200	Os02t0150200-01	1.56		2.50		Conserved hypothetical protein.
Os02g0158900	Os02t0158900-01	1.45		2.03		Similar to SNF4.
Os02g0159000	Os02t0159000-00	1.65		1.98		Conserved hypothetical protein.
Os02g0168000	Os02t0168000-01	1.51		1.37		Similar to urease accessory protein F.
Os02g0170701	Os02t0170701-00	1.02		1.56		Conserved hypothetical protein.
Os02g0181700	Os02t0181700-00	1.41		1.85		Conserved hypothetical protein.
Os02g0202400	Os02t0202400-01	1.45		1.66		Similar to Plastidial ADP-glucose transporter.
Os02g0204200	Os02t0204200-00	1.15		1.33		Similar to TPR domain containing protein.
Os02g0207100	Os02t0207100-01	1.71		2.10		Similar to UDP-glycosyltransferase UGT99C4.
Os02g0210100	Os02t0210100-01	2.60		2.56		Conserved hypothetical protein.
Os02g0226801	Os02t0226801-00	3.03		3.83		Similar to bet v I allergen family protein.
Os02g0233566	Os02t0233566-01	1.97		2.05		Conserved hypothetical protein.
Os02g0235101	Os02t0235101-01	1.37		1.71		Hypothetical protein.
Os02g0242550	Os02t0242550-00	1.77		1.74		Similar to hydroquinone glucosyltransferase.
Os02g0246500	Os02t0246500-00	1.82		2.06		Protein of unknown function DUF594 domain containing protein.
Os02g0266900	Os02t0266900-01	1.70		2.12		Conserved hypothetical protein.
Os02g0307900	Os02t0307900-00	1.84		2.14		Transposase (putative)/ gypsy type domain containing protein.
Os02g0315200	Os02t0315200-00	1.88		1.91		Pentatricopeptide repeat domain containing protein.
Os02g0321500	Os02t0321500-01	1.04		1.24		Cellular retinaldehyde-binding/triple function/ C-terminal domain containing protein.
Os02g0323000	Os02t0323000-01	1.34		1.72		Similar to Felis catus multi-drug resistance related (Fragment).
Os02g0438200	Os02t0438200-01	1.99		2		Transcription regulator cyclin domain containing protein.
Os02g0457100	Os02t0457100-00	1.01		1.02		Similar to Histone H3.
Os02g0462300	Os02t0462300-00	1.3		3.49		Hypothetical conserved gene.
Os02g0466900	Os02t0466900-00	1.11		1.42		Hypothetical protein.
Os02g0471100	Os02t0471100-01	1.26		1.87		Conserved hypothetical protein.
Os02g0492900	Os02t0492900-01	1.72		2.09		Similar to Ankyrin-like protein-like protein.
Os02g0503350	Os02t0503350-01	1.76		1.89		Hypothetical conserved gene.
Os02g0504850	Os02t0504850-00	1.29		1.55		Hypothetical protein.
Os02g0516800	Os02t0516800-00	1.09		2.35		Conserved hypothetical protein.
Os02g0539900	Os02t0539900-00	1		1.18		WD40 repeat domain containing protein.
Os02g0548100	Os02t0548100-00	1.75		2.39		Helix-loop-helix DNA-binding domain containing protein.
Os02g0552200	Os02t0552200-00	1.20		2.96		Conserved hypothetical protein.
Os02g0562100	Os02t0562100-00	1.51		1.67		DNA repair and recombination/ RecA-like domain containing protein.
Os02g0563000	Os02t0563000-00	1.58		1.92		Hypothetical conserved gene.
Os02g0586700	Os02t0586700-00	1.40		1.43		Conserved hypothetical protein.
Os02g0586900	Os02t0586900-01	1.97		2.57		Hypothetical conserved gene.
Os02g0592000	Os02t0592000-00	1.13		1.4		Similar to OSIGBa0106G07.8 protein.
Os02g0599200	Os02t0599200-01	1.27		1.83		Protein phosphatase 2C-like domain containing protein.
Os02g0608000	Os02t0608000-00	1.32		1.47		Protein of unknown function DUF1218 domain containing protein.
Os02g0608801	Os02t0608801-00	1.39		2.02		Lipase/ GDSL domain containing protein.
Os02g0611000	Os02t0611000-02	1.74		3.63		Conserved hypothetical protein.
Os02g0613100	Os02t0613100-00	1.34		1.91		Hypothetical conserved gene.
Os02g0613900	Os02t0613900-01	1.1		1.05		Similar to Adenine phosphoribosyltransferase 2 (EC 2.4.2.7) (APRT).
Os02g0615500	Os02t0615500-01	1.2		1.8		Protein kinase/ core domain containing protein.
Os02g0616100	Os02t0616100-06	1.1		1.32		Similar to protein binding protein.
Os02g0631801	Os02t0631801-01	1.25		1.45		Hypothetical conserved gene.
Os02g0639100	Os02t0639100-00	1.88		2.19		Similar to H0801D08.12 protein.
Os02g0640700	Os02t0640700-01	1.12		1.1		UBX domain containing protein.
Os02g0641900	Os02t0641900-01	1.13		1.45		Similar to P-type R2R3 Myb protein.
Os02g0654400	Os02t0654400-01	1.38		1.4		Transcription initiation factor TFIID component TAF4 domain containing protein.
Os02g0654600	Os02t0654600-00	1.14		1.66		Domain of unknown function DUF632 domain containing protein.
Os02g0658600	Os02t0658600-00	1.76		1.85		Similar to Beta-expansin (Fragment).
Os02g0700700	Os02t0700700-01	1.59		1.75		Disease resistance/zinc finger/chromosome condensation-like region domain containing protein.
Os02g0706600	Os02t0706600-00	1.31		1.17		Similar to zinc finger homeodomain protein 1.
Os02g0715200	Os02t0715200-02	1.02		1.14		Similar to 3-beta hydroxysteroid dehydrogenase/isomerase family protein.
Os02g0719700	Os02t0719700-01	1.12		1.16		IQ calmodulin-binding region domain containing protein.
Os02g0724100	Os02t0724100-01	1.3		1.17		Conserved hypothetical protein.
Os02g0730050	Os02t0730050-00	1.2		1.41		Zinc finger/ RING-type domain containing protein.
Os02g0733300	Os02t0733300-01	1.27		1.53		Similar to Endo-beta-1/4-glucanase precursor (EC 3.2.1.4).
Os02g0734600	Os02t0734600-01	1.07		1.64		Similar to EFA27 for EF hand/ abscisic acid/ 27kD.
Os02g0778900	Os02t0778900-01	1.22		1.67		Peptidase S8/ subtilisin-related domain containing protein.
Os02g0786400	Os02t0786400-00	1.37		1.76		Similar to DNA-binding transcription factor blind 1.
Os02g0810200	Os02t0810200-01	1.19		1.06		Conserved hypothetical protein.
Os02g0824100	Os02t0824100-00	1.47		2.01		Cytochrome P450 family protein.
Os02g0830700	Os02t0830700-01	1.94		2.43		Leucine-rich repeat/ N-terminal domain containing protein.
Os02g0834700	Os02t0834700-01	1.24		1.49		Similar to Cell division inhibitor.
Os03g0103033	Os03t0103033-00	1.54		2.04		Hypothetical protein
Os03g0105401	Os03t0105401-00	1.14		1.30		Hypothetical gene.
Os03g0110500	Os03t0110500-01	1.4		1.73		KIP1-like domain containing protein.
Os03g0126450	Os03t0126450-00	1.15		1.24		Domain of unknown function DUF623 domain containing protein.
Os03g0130700	Os03t0130700-03	1.06		1.29		Conserved hypothetical protein.
Os03g0144951	Os03t0144951-00	1.74		2.51		Similar to BZIP transcription factor ABI5.
Os03g0158900	Os03t0158900-00	1.07		1.08		Similar to Pentatricopeptide (PPR) repeat-containing protein.
Os03g0178300	Os03t0178300-01	1.53		1.37		Hypothetical conserved gene.
Os03g0185000	Os03t0185000-00	1.43		1.69		Similar to Chloroplast serine acetyltransferase.
Os03g0191200	Os03t0191200-01	1.36		1.2		WW/Rsp5/WWP domain containing protein.
Os03g0196400	Os03t0196400-01	1.91		1.79		Similar to UPF0497 membrane protein 12.
Os03g0197300	Os03t0197300-01	1.01		1.74		Similar to Cupin family protein/ expressed.
Os03g0199300	Os03t0199300-01	1.71		2.17		Conserved hypothetical protein.
Os03g0209400	Os03t0209400-01	1.4		2.15		Got1-like protein family protein.
Os03g0212000	Os03t0212000-00	1.61		1.48		Hypothetical conserved gene.
Os03g0225150	Os03t0225150-00	1.3		1.63		Hypothetical protein.
Os03g0229500	Os03t0229500-00	1.64		1.65		Similar to MATE efflux family protein/ expressed.
Os03g0233700	Os03t0233700-00	1.26		1.75		Conserved hypothetical protein.
Os03g0236800	Os03t0236800-00	1.62		1.32		Conserved hypothetical protein.
Os03g0240900	Os03t0240900-01	1.21		1.11		Tubulin/FtsZ/ GTPase domain containing protein.
Os03g0254000	Os03t0254000-01	1.51		1.33		NB-ARC domain containing protein.
Os03g0282232	Os03t0282232-00	1.43		1.6		Conserved hypothetical protein.
Os03g0301500	Os03t0301500-00	1.01		1.07		Zinc finger/ CCCH-type domain containing protein.
Os03g0308700	Os03t0308700-00	1.63		1.96		Conserved hypothetical protein.
Os03g0312500	Os03t0312500-01	1.36		1.22		Similar to SKIP interacting protein 23 (Fragment).
Os03g0314500	Os03t0314500-01	1.42		1.50		WD40-like Beta Propeller domain containing protein.
Os03g0319200	Os03t0319200-00	1.08		1.36		Hypothetical conserved gene.
Os03g0321100	Os03t0321100-01	1.09		1.55		Hypothetical protein.
Os03g0355100	Os03t0355100-01	1.22		1.21		Protein of unknown function DUF1618 domain containing protein.
Os03g0357200	Os03t0357200-01	1.13		1.36		Non-protein coding transcript.
Os03g0358900	Os03t0358900-00	1.26		1.69		Similar to Isopentenyl transferase IPT2.
Os03g0361700	Os03t0361700-00	1.07		1.15		Similar to Terpene synthase family/ metal binding domain containing protein/ expressed.
Os03g0369700	Os03t0369700-01	1.71		1.85		Similar to Pentatricopeptide repeat protein PPR868-14.
Os03g0372900	Os03t0372900-01	1.13		1.13		Cyclin-like F-box domain containing protein.
Os03g0396000	Os03t0396000-00	1.52		1.88		Conserved hypothetical protein.
Os03g0396300	Os03t0396300-01	1.74		1.55		Non-protein coding transcript.
Os03g0399000	Os03t0399000-01	1.89		1.9		Pectin lyase fold domain containing protein.
Os03g0405550	Os03t0405550-00	1.24		1.75		Conserved hypothetical protein.
Os03g0421250	Os03t0421250-01	1.15		1.02		Hypothetical gene.
Os03g0422600	Os03t0422600-00	2.12		2.67		Similar to Progesterone 5-beta-reductase.
Os03g0422702	Os03t0422702-00	2.31		2.12		Similar to predicted protein.
Os03g0425600	Os03t0425600-00	1.27		1.09		UDP-glucose dehydrogenase.
Os03g0425900	Os03t0425900-01	1.19		1.40		Zinc finger/ C2H2-type domain containing protein.
Os03g0430575	Os03t0430575-00	1.55		1.63		Hypothetical protein.
Os03g0433733	Os03t0433733-00	1.71		1.91		Similar to OO_Ba0005L10-OO_Ba0081K17.16 protein.
Os03g0568800	Os03t0568800-02	1.52		1.66		Protein kinase/ core domain containing protein.
Os03g0568850	Os03t0568850-00	1.15		1.64		Hypothetical protein.
Os03g0570100	Os03t0570100-01	1.44		2.02		Similar to Cytochrome P450 79A1 (EC 1.14.13.41) (Tyrosine N-monooxygenase) (Cytochrome P450Tyr).
Os03g0570775	Os03t0570775-01	1.08		2.16		Hypothetical gene.
Os03g0582300	Os03t0582300-01	1.63		1.92		Similar to SC3 protein.
Os03g0606600	Os03t0606600-00	1.26		1.40		Hypothetical conserved gene.
Os03g0625800	Os03t0625800-01	1.54		1.54		Zinc finger/ C6HC-type domain containing protein.
Os03g0625966	Os03t0625966-00	1.11		1.2		Hypothetical protein.
Os03g0650200	Os03t0650200-00	1.45		1.51		Similar to Cytochrome P450 CYP92C5.
Os03g0663750	Os03t0663750-00	1.72		1.63		Hypothetical protein.
Os03g0664300	Os03t0664300-00	1.08		1.88		F-box domain/ cyclin-like domain containing protein.
Os03g0666800	Os03t0666800-01	1.28		1.75		Conserved hypothetical protein.
Os03g0671000	Os03t0671000-00	1.9		2.34		Similar to Helix-loop-helix DNA-binding domain containing protein.
Os03g0681000	Os03t0681000-00	1.39		1.8		Protein of unknown function DUF819 domain containing protein.
Os03g0690500	Os03t0690500-00	1.61		1.73		Similar to Oxidoreductase/ 2OG-Fe oxygenase family protein/ expressed.
Os03g0700500	Os03t0700500-00	1.27		1.51		Conserved hypothetical protein.
Os03g0701100	Os03t0701100-01	1.03		1.60		Similar to Prp18 domain containing protein/ expressed.
Os03g0702500	Os03t0702500-01	1.43		1.71		UDP-glucuronosyl/UDP-glucosyltransferase family protein.
Os03g0713500	Os03t0713500-00	1.32		1.41		Similar to Mitogen-activated protein kinase kinase 10-2.
Os03g0729000	Os03t0729000-01	1.51		1.89		Similar to Peptidase/ M50 family.
Os03g0734200	Os03t0734200-01	1.77		2.09		Conserved hypothetical protein.
Os03g0745100	Os03t0745100-00	1.43		1.62		Similar to cytokinin-O-glucosyltransferase 1.
Os03g0747100	Os03t0747100-00	1.45		1.79		ERG2/sigma1 receptor-like domain containing protein.
Os03g0747400	Os03t0747400-00	1.18		1.36		Similar to Seed maturation protein.
Os03g0758950	Os03t0758950-00	1.22		1.64		DNA-binding WRKY domain containing protein.
Os03g0760200	Os03t0760200-01	1.22		1.40		Cytochrome P450 family protein.
Os03g0770100	Os03t0770100-01	1.19		1.53		Conserved hypothetical protein.
Os03g0770775	Os03t0770775-00	1.24		1.09		Hypothetical protein.
Os03g0801800	Os03t0801800-01	1.59		1.2		Nucleotide-binding/ alpha-beta plait domain containing protein.
Os03g0803066	Os03t0803066-01	1.74		1.55		Non-protein coding transcript.
Os03g0806100	Os03t0806100-00	1.16		1.45		Hypothetical protein.
Os03g0811550	Os03t0811550-00	1.48		1.59		Protein of unknown function DUF617/ plant domain containing protein.
Os03g0822000	Os03t0822000-02	1.24		1.25		Alpha-expansin OsEXPA7.
Os03g0835700	Os03t0835700-00	1.93		2.15		Heat shock protein Hsp20 domain containing protein.
Os03g0844800	Os03t0844800-01	1.65		1.8		Conserved hypothetical protein.
Os03g0846400	Os03t0846400-01	1.31		1.53		Peptidase/ trypsin-like serine and cysteine domain containing protein.
Os03g0861300	Os03t0861300-01	1.11		1.48		Similar to Aquaporin.
Os04g0107650	Os04t0107650-00	1.31		1.77		Similar to Arginine decarboxylase.
Os04g0118400	Os04t0118400-01	1.35		1.72		Similar to Elongation factor EF-2 (Fragment).
Os04g0126500	Os04t0126500-02	2.03		2.14		Hypothetical protein.
Os04g0128001	Os04t0128001-00	1.32		1.4		Similar to OSIGBa0126J24.7 protein.
Os04g0130433	Os04t0130433-00	1.38		1.20		UDP-glucuronosyl/UDP-glucosyltransferase domain containing protein.
Os04g0131800	Os04t0131800-00	1.52		1.83		Similar to OSIGBa0103I21.6 protein.
Os04g0138432	Os04t0138432-01	1.71		1.73		Conserved hypothetical protein.
Os04g0141800	Os04t0141800-00	1.16		1.33		Similar to OSIGBa0147M20.4 protein.
Os04g0155200	Os04t0155200-00	1.01		1.82		Putative uncharacterized protein, similar to OSIGBa0093M15.1 protein
Os04g0206100	Os04t0206100-00	1.28		1.81		Hypothetical protein.
Os04g0221800	Os04t0221800-00	1.18		1.19		Protein of unknown function DUF594 domain containing protein.
Os04g0225100	Os04t0225100-01	1.43		2.04		3-5 exonuclease domain containing protein.
Os04g0244201	Os04t0244201-01	1.08		1.64		Hypothetical protein.
Os04g0268300	Os04t0268300-01	1.33		1.04		Conserved hypothetical protein
Os04g0280700	Os04t0280700-01	1.2		1.52		Conserved hypothetical protein.
Os04g0286366	Os04t0286366-00	1.06		1.34		Hypothetical conserved gene.
Os04g0289500	Os04t0289500-00	1.07		1.26		Allergen V5/Tpx-1-related domain containing protein.
Os04g0310900	Os04t0310900-00	1.35		1.57		Hypothetical protein.
Os04g0326100	Os04t0326100-00	1.39		1.79		Similar to H0107B07.2 protein.
Os04g0333850	Os04t0333850-00	1.17		1.29		Non-protein coding transcript.
Os04g0370100	Os04t0370100-01	2.03		2.07		Similar to OSIGBa0107E14.7 protein.
Os04g0383100	Os04t0383100-00	1.49		1.63		Conserved hypothetical protein.
Os04g0412800	Os04t0412800-01	1.33		1.88		Thioredoxin fold domain containing protein.
Os04g0432400	Os04t0432400-01	1.22		1.31		Plant neutral invertase family protein.
Os04g0444800	Os04t0444800-01	1.67		1.83		Ferric reductase-like transmembrane component family protein.
Os04g0449300	Os04t0449300-01	1.29		1.10		Conserved hypothetical protein.
Os04g0453300	Os04t0453300-00	1.14		1.33		Similar to H0505F09.5 protein.
Os04g0458900	Os04t0458900-01	1.34		2.02		Similar to Pectin methylesterase-like protein.
Os04g0465100	Os04t0465100-01	1.25		1.41		Haem peroxidase/ plant/fungal/bacterial family protein.
Os04g0475250	Os04t0475250-00	1.15		1.58		Similar to OSIGBa0106G07.4 protein.
Os04g0479900	Os04t0479900-01	1.16		1.38		Conserved hypothetical protein.
Os04g0486950	Os04t0486950-01	1.07		1.14		Similar to Malate synthase.
Os04g0494600	Os04t0494600-01	1.26		1.15		Protein of unknown function DUF642 family protein.
Os04g0496300	Os04t0496300-01	1.31		1.31		Similar to H0306B06.4 protein.
Os04g0507016	Os04t0507016-00	1.04		1.05		Conserved hypothetical protein.
Os04g0510900	Os04t0510900-01	1.24		1.44		Similar to Embryo-specific protein 1 (ATS1).
Os04g0522500	Os04t0522500-01	1.52		2.09		2OG-Fe(II) oxygenase domain containing protein.
Os04g0523500	Os04t0523500-00	1.11		1.2		Hypothetical conserved gene.
Os04g0523650	Os04t0523650-01	1.04		1.36		Hypothetical protein.
Os04g0525700	Os04t0525700-01	1.41		1.67		Similar to Serine carboxypeptidase II precursor (EC 3.4.16.6) (Carboxypeptidase D) (Bri1 suppressor 1) [Contains: Serine carboxypeptidase II chain A/ Serine carboxypeptidase II chain B].
Os04g0525800	Os04t0525800-00	1.34		1.73		Similar to OSIGBa0115K01-H0319F09.1 protein.
Os04g0531700	Os04t0531700-01	1.8		2.78		Short-chain dehydrogenase/reductase SDR domain containing protein.
Os04g0537100	Os04t0537100-01	1.81		1.99		Similar to Auxin-induced protein X15.
Os04g0558200	Os04t0558200-00	1.16		1.39		Cactin/ domain domain containing protein.
Os04g0562100	Os04t0562100-01	1.89		2.13		Amino acid transporter/ transmembrane domain containing protein.
Os04g0564000	Os04t0564000-00	1.05		1.13		Similar to H0409D10.6 protein.
Os04g0574600	Os04t0574600-01	1.65		2.01		Ankyrin repeat containing protein.
Os04g0578600	Os04t0578600-01	1.34		1.59		Similar to H0404F02.15 protein.
Os04g0588200	Os04t0588200-00	1.24		1.28		Similar to emb2411 (embryo defective 2411) / ATP binding / ATP-dependent DNA helicase / DNA binding.
Os04g0591300	Os04t0591300-01	1.99		2.17		Similar to OSIGBa0142I02-OSIGBa0101B20.10 protein.
Os04g0598300	Os04t0598300-00	1.1		1.39		Similar to FLORICAULA/LEAFY-like protein.
Os04g0620600	Os04t0620600-01	1.68		2.15		Similar to NOI protein.
Os04g0623400	Os04t0623400-01	1.85		1.92		Exonuclease domain containing protein.
Os04g0625500	Os04t0625500-00	1.72		1.83		Similar to OSIGBa0148A10.5 protein.
Os04g0640700	Os04t0640700-01	1.06		1.20		Similar to Alpha-L-arabinofuranosidase/beta-D-xylosidase isoenzyme ARA-I.
Os04g0649400	Os04t0649400-00	1.32		1.44		Homeodomain-like containing protein.
Os04g0649900	Os04t0649900-01	1.18		1.40		Protein of unknown function DUF579/ plant family protein.
Os04g0658400	Os04t0658400-00	1.56		2.24		Hypothetical conserved gene.
Os04g0672600	Os04t0672600-01	1.25		1.19		Leucine-rich repeat/ N-terminal domain containing protein.
Os04g0688600	Os04t0688600-01	1.32		2.28		Peroxidase (EC 1.11.1.7).
Os04g0691300	Os04t0691300-00	1.85		2.22		Similar to ANAC030.
Os05g0106300	Os05t0106300-00	1		1.56		Similar to Integral membrane protein DUF6 containing protein.
Os05g0122650	Os05t0122650-00	1.27		1.26		Hypothetical gene.
Os05g0135400	Os05t0135400-01	1.18		1.88		Plant peroxidase domain containing protein.
Os05g0151150	Os05t0151150-00	1.54		1.77		Hypothetical gene.
Os05g0153200	Os05t0153200-01	1.28		1.35		Uncharacterised domain XH domain containing protein.
Os05g0170300	Os05t0170300-00	1.53		1.38		Leucine-rich repeat domain containing protein.
Os05g0195901	Os05t0195901-00	1.60		1.66		Hypothetical gene.
Os05g0196600	Os05t0196600-00	1.33		1.63		Similar to 1-aminocyclopropane-1-carboxylic acid synthase.
Os05g0206800	Os05t0206800-00	1.26		1.36		Hypothetical protein.
Os05g0209301	Os05t0209301-00	1.47		1.89		Hypothetical protein.
Os05g0216950	Os05t0216950-00	1.53		1.58		NB-ARC domain containing protein.
Os05g0217800	Os05t0217800-02	1.29		1.47		Similar to BURP domain-containing protein 2.
Os05g0223300	Os05t0223300-01	1.22		1.56		Similar to RNA-binding protein.
Os05g0229950	Os05t0229950-00	1.40		1.27		Non-protein coding transcript.
Os05g0250500	Os05t0250500-00	1.53		2.07		Similar to selT/selW/selH selenoprotein domain containing protein.
Os05g0267900	Os05t0267900-01	1.20		1.27		Conserved hypothetical protein.
Os05g0276100	Os05t0276100-01	1.50		2.04		Similar to Na+/H+ exchangeing protein-like (Cation/H+ exchanger).
Os05g0280700	Os05t0280700-01	1.55		1.60		Similar to Resistance protein candidate (Fragment).
Os05g0289700	Os05t0289700-01	1.90		1.98		Arbuscular mycorrhizal specific marker 10./Benzyl alcohol benzoyl transferase.
Os05g0297300	Os05t0297300-01	1.37		1.50		Conserved hypothetical protein.
Os05g0298800	Os05t0298800-00	1.26		1.76		Hypothetical protein.
Os05g0311801	Os05t0311801-00	2.03		2.20		Similar to Isopentenyl transferase IPT7.
Os05g0314700	Os05t0314700-01	1.08		1.54		Conserved hypothetical protein.
Os05g0349800	Os05t0349800-02	1.06		1.04		Similar to Embryonic abundant protein 1.
Os05g0351200	Os05t0351200-00	1.87		1.67		Similar to AP2 domain transcription factor.
Os05g0363100	Os05t0363100-01	1.37		1.20		Similar to Monoglyceride lipase.
Os05g0368666	Os05t0368666-00	1.23		1.40		Hypothetical gene.
Os05g0370300	Os05t0370300-00	1.06		1.02		Similar to src2-like protein.
Os05g0376000	Os05t0376000-00	1.15		1.58		Hypothetical conserved gene.
Os05g0384600	Os05t0384600-01	1.30		1.17		ABC transporter-like domain containing protein.
Os05g0390000	Os05t0390000-01	1.55		1.38		Similar to predicted protein.
Os05g0390550	Os05t0390550-00	1.29		1.82		Conserved hypothetical protein.
Os05g0404000	Os05t0404000-01	1.51		1.62		Mitochodrial transcription termination factor-related family protein.
Os05g0405400	Os05t0405400-01	1.58		1.95		Hypothetical conserved gene.
Os05g0417700	Os05t0417700-01	1.07		1.73		Hypothetical conserved gene.
Os05g0420500	Os05t0420500-01	1.41		1.42		Conserved hypothetical protein.
Os05g0421750	Os05t0421750-00	1.95		2.1		Similar to Glutamate decarboxylase.
Os05g0423701	Os05t0423701-01	1.28		1.23		Similar to Endoglucanase 3.
Os05g0428600	Os05t0428600-01	2.01		2.02		Similar to HSP70 precursor.
Os05g0430900	Os05t0430900-01	1.32		1.88		TGF-beta receptor/ type I/II extracellular region family protein.
Os05g0433100	Os05t0433100-00	1.4		1.54		Similar to Serine/threonine-protein kinase SAPK4.
Os05g0433600	Os05t0433600-00	1.97		2.24		Conserved hypothetical protein.
Os05g0440000	Os05t0440000-00	1.34		1.53		Zinc finger/ Dof-type family protein.
Os05g0442000	Os05t0442000-00	1.54		1.67		Hypothetical conserved gene.
Os05g0450733	Os05t0450733-01	1.62		1.72		Conserved hypothetical protein.
Os05g0454200	Os05t0454200-01	1.14		1.13		Similar to Pollen-specific kinase partner protein.
Os05g0458200	Os05t0458200-01	1.01		1.2		Hypothetical conserved gene.
Os05g0470600	Os05t0470600-01	1.16		1.26		Hypothetical protein.
Os05g0473401	Os05t0473401-01	1.43		2.05		Hypothetical conserved gene.
Os05g0478800	Os05t0478800-00	1.74		1.57		Similar to WRKY transcription factor 48.
Os05g0485000	Os05t0485000-01	1.28		1.84		Cation/H+ exchanger domain containing protein.
Os05g0485800	Os05t0485800-00	1.22		1.42		Similar to pollen-specific protein NTP303.
Os05g0498200	Os05t0498200-01	1.27		2.55		Eggshell protein family protein.
Os05g0500600	Os05t0500600-01	1.44		1.9		GRAS transcription factor domain containing protein.
Os05g0517600	Os05t0517600-00	1.18		1.36		Similar to Symbiotic-like hemoglobin 5.
Os05g0527700	Os05t0527700-01	1.26		1.36		UDP-glucuronosyl/UDP-glucosyltransferase family protein.
Os05g0527800	Os05t0527800-02	1.73		1.53		Similar to Anthocyanidin 5/3-O-glucosyltransferase.
Os05g0529700	Os05t0529700-03	1.34		1.23		Heat shock protein DnaJ family protein.
Os05g0530701	Os05t0530701-01	1.33		1.8		Leucine-rich repeat/ plant specific containing protein.
Os05g0556000	Os05t0556000-02	2.41		2.71		Oxoglutarate/iron-dependent oxygenase domain containing protein.
Os05g0559800	Os05t0559800-00	1.17		1.37		Conserved hypothetical protein.
Os05g0566900	Os05t0566900-01	1.4		1.07		Similar to TA9 protein (Fragment).
Os05g0573600	Os05t0573600-00	1.33		1.37		Similar to predicted protein.
Os05g0573950	Os05t0573950-00	1.39		1.79		Hypothetical gene.
Os05g0575800	Os05t0575800-01	1.11		1.32		Hypothetical conserved gene.
Os05g0584900	Os05t0584900-01	1.33		1.53		Conserved hypothetical protein.
Os05g0591850	Os05t0591850-00	1.24		1.18		Hypothetical protein.
Os05g0597000	Os05t0597000-00	1.32		1.64		Similar to DNA binding protein.
Os06g0108500	Os06t0108500-01	1.22		1.84		Similar to MIKC-type MADS-box transcription factor AGL1.
Os06g0118301	Os06t0118301-00	1.27		1.51		Hypothetical conserved gene.
Os06g0118700	Os06t0118700-01	1.34		1.36		Peptidase A1 domain containing protein.
Os06g0128000	Os06t0128000-00	1.56		1.81		Similar to formiminotransferase-like.
Os06g0132400	Os06t0132400-01	1.55		1.47		Similar to Magnesium-protoporphyrin O-methyltransferase (EC 2.1.1.11) (Magnesium- protoporphyrin IX methyltransferase).
Os06g0137400	Os06t0137400-00	1.63		2.04		Hypothetical conserved gene.
Os06g0148100	Os06t0148100-00	1.04		1.34		Conserved hypothetical protein.
Os06g0148200	Os06t0148200-02	1.39		1.44		Non-protein coding transcript.
Os06g0162700	Os06t0162700-01	2.02		2.36		SANT domain/ DNA binding domain containing protein.
Os06g0164300	Os06t0164300-00	1.38		2.49		Similar to H0502G05.11 protein.
Os06g0170100	Os06t0170100-00	1.49		2.05		Similar to WAK80 - OsWAK receptor-like protein kinase.
Os06g0173800	Os06t0173800-00	1.72		2.14		SANT domain/ DNA binding domain containing protein.
Os06g0177225	Os06t0177225-00	1.51		1.95		Hypothetical protein.
Os06g0181500	Os06t0181500-01	1.65		1.55		Similar to Plasma membrane H+-ATPase (EC 3.6.1.3).
Os06g0181800	Os06t0181800-00	1.69		2.41		Protein of unknown function DUF868/ plant domain containing protein.
Os06g0184866	Os06t0184866-01	1.23		1.48		Pentatricopeptide repeat domain containing protein.
Os06g0196200	Os06t0196200-00	1.09		1.26		Conserved hypothetical protein.
Os06g0210900	Os06t0210900-01	1.35		1.96		Lipase/ class 3 family protein.
Os06g0212300	Os06t0212300-00	1.27		1.36		Similar to glycosyltransferase family-37.
Os06g0216100	Os06t0216100-00	1.69		1.89		Similar to UDP-glucoronosyl and UDP-glucosyl transferase family protein/ expressed.
Os06g0234300	Os06t0234300-00	1.13		1.53		Hypothetical conserved gene.
Os06g0252800	Os06t0252800-01	1.67		1.85		Similar to STF-1 (Fragment).
Os06g0266000	Os06t0266000-01	1.05		1.19		Conserved hypothetical protein.
Os06g0267400	Os06t0267400-00	1.32		1.61		Similar to Cytochrome P450.
Os06g0282400	Os06t0282400-00	1.49		1.86		Similar to UDP-glycosyltransferase.
Os06g0283100	Os06t0283100-00	1.98		2.2		Similar to UDP-glycosyltransferase.
Os06g0285100	Os06t0285100-00	1.41		1.77		Similar to endosperm specific protein1.
Os06g0294775	Os06t0294775-00	1.1		1.2		Hypothetical protein.
Os06g0300200	Os06t0300200-00	1.23		1.12		Similar to H0207B04.1 protein.
Os06g0307900	Os06t0307900-02	1.43		1.79		Protein of unknown function DUF1618 domain containing protein.
Os06g0311000	Os06t0311000-00	1.46		1.74		Hypothetical conserved gene.
Os06g0324000	Os06t0324000-01	1.44		1.45		Conserved hypothetical protein.
Os06g0330400	Os06t0330400-00	1.71		2		Fatty acid hydroxylase domain containing protein.
Os06g0341300	Os06t0341300-01	1.2		1.35		Seed maturation protein domain containing protein.
Os06g0474800	Os06t0474800-01	1.11		1.57		Similar to 3Fe-4S ferredoxin.
Os06g0478600	Os06t0478600-01	1.11		1.61		Leucine-rich repeat/ N-terminal domain containing protein.
Os06g0481200	Os06t0481200-00	1.58		1.68		Hypothetical protein.
Os06g0483701	Os06t0483701-01	1.32		1.66		Hypothetical conserved gene.
Os06g0497200	Os06t0497200-00	1.25		1.26		Hypothetical conserved gene.
Os06g0501900	Os06t0501900-01	1.35		1.41		Cytochrome P450 family protein.
Os06g0518100	Os06t0518100-01	1.23		1.77		Conserved hypothetical protein.
Os06g0531200	Os06t0531200-02	1.99		1.96		Hypothetical conserved gene.
Os06g0534500	Os06t0534500-00	1.14		1.55		Zinc finger/ RING-type domain containing protein.
Os06g0538100	Os06t0538100-00	1.58		1.6		Conserved hypothetical protein.
Os06g0545825	Os06t0545825-00	1.06		1.04		Hypothetical protein.
Os06g0553800	Os06t0553800-01	1.2		1.45		Cupredoxin domain containing protein.
Os06g0558300	Os06t0558300-00	1.17		1.31		Similar to MATE efflux protein-related.
Os06g0564300	Os06t0564300-01	1.51		2.05		Conserved hypothetical protein.
Os06g0569300	Os06t0569300-00	1.08		1.33		Conserved hypothetical protein.
Os06g0574000	Os06t0574000-00	1.36		1.38		Hypothetical conserved gene.
Os06g0589700	Os06t0589700-01	1.23		1.23		Similar to Poly(A)-binding protein (Fragment).
Os06g0590550	Os06t0590550-00	1.05		1.06		Hypothetical protein.
Os06g0607700	Os06t0607700-01	1.47		1.6		ABC transporter-like domain containing protein.
Os06g0610550	Os06t0610550-00	1.61		2.09		Hypothetical protein.
Os06g0618000	Os06t0618000-01	1.1		1.3		Nse4 domain containing protein.
Os06g0620550	Os06t0620550-00	1.18		2.04		Hypothetical protein.
Os06g0621900	Os06t0621900-01	1		1.03		Similar to Alpha-expansin OsEXPA16 (Fragment).
Os06g0630850	Os06t0630850-01	1.51		1.69		Conserved hypothetical protein.
Os06g0645500	Os06t0645500-01	1.15		1.21		Sterile alpha motif homology domain containing protein.
Os06g0649000	Os06t0649000-02	1.52		1.17		Similar to WRKY transcription factor 28.
Os06g0654600	Os06t0654600-00	1.54		1.74		Similar to BRASSINOSTEROID INSENSITIVE 1-associated receptor kinase 1.
Os06g0688200	Os06t0688200-00	1.38		1.54		Similar to blight-associated protein p12.
Os06g0695200	Os06t0695200-00	1.68		2.67		Similar to Peroxidase precursor (EC 1.11.1.7).
Os06g0707200	Os06t0707200-01	1.22		1.5		Glycosyltransferase AER61/ uncharacterized domain containing protein.
Os06g0712600	Os06t0712600-00	1.24		1.46		Similar to SHI.
Os06g0714900	Os06t0714900-01	1.1		1.44		Serine/threonine protein kinase domain containing protein.
Os06g0721800	Os06t0721800-01	1.77		1.7		Cupredoxin domain containing protein.
Os06g0727950	Os06t0727950-00	1.46		1.38		Hypothetical protein.
Os07g0114000	Os07t0114000-01	1.95		1.96		Similar to Protein phosphatase 2C-like.
Os07g0131375	Os07t0131375-00	1.27		1.72		Protein kinase/ catalytic domain domain containing protein.
Os07g0137800	Os07t0137800-00	1.61		1.76		Protein kinase/ core domain containing protein.
Os07g0165100	Os07t0165100-01	1.3		1.27		Similar to predicted protein.
Os07g0166500	Os07t0166500-00	1.39		1.58		Similar to OSJNba0093F12.13 protein.
Os07g0188266	Os07t0188266-00	1.59		1.58		Spectrin repeat containing protein.
Os07g0196300	Os07t0196300-01	1.3		1.6		Cyclin-like F-box domain containing protein.
Os07g0208801	Os07t0208801-00	1.19		1.48		Similar to predicted protein.
Os07g0214900	Os07t0214900-00	1.39		1.87		Similar to Chalcone synthase C2 (EC 2.3.1.74) (Naringenin-chalcone synthase C2).
Os07g0218200	Os07t0218200-00	1.42		2		Similar to terpene synthase 7.
Os07g0227300	Os07t0227300-00	1.45		1.78		Protein kinase/ catalytic domain domain containing protein.
Os07g0230500	Os07t0230500-00	1.04		1.67		Similar to endo/excinuclease amino terminal domain-containing protein.
Os07g0230600	Os07t0230600-00	1.26		1.43		Hypothetical conserved gene.
Os07g0244100	Os07t0244100-00	1.48		1.37		Similar to Pathogenesis-related protein PRB1-3.
Os07g0248600	Os07t0248600-00	1.34		1.47		Similar to Protein kinase domain containing protein/ expressed.
Os07g0285900	Os07t0285900-00	1.41		1.39		F-box domain/ cyclin-like domain containing protein.
Os07g0297400	Os07t0297400-01	1.72		1.78		Conserved hypothetical protein.
Os07g0413800	Os07t0413800-01	1.44		1.94		Conserved hypothetical protein.
Os07g0472900	Os07t0472900-00	1.4		2.05		Conserved hypothetical protein.
Os07g0476401	Os07t0476401-00	1.04		1.09		Similar to K-exchanger-like protein.
Os07g0499900	Os07t0499900-01	1.55		2.46		Cyclin-like F-box domain containing protein.
Os07g0501100	Os07t0501100-01	1.43		1.55		Similar to Chalcone synthase 2 (EC 2.3.1.74) (Naringenin-chalcone synthase 2).
Os07g0501600	Os07t0501600-00	1.05		1.52		Conserved hypothetical protein.
Os07g0503500	Os07t0503500-02	1.31		1.21		UDP-glucuronosyl/UDP-glucosyltransferase domain containing protein.
Os07g0504200	Os07t0504200-00	1.2		1.8		Hypothetical conserved gene.
Os07g0504500	Os07t0504500-00	1.61		1.82		Hypothetical conserved gene.
Os07g0513200	Os07t0513200-01	1.28		1.2		Pentatricopeptide repeat domain containing protein.
Os07g0531200	Os07t0531200-01	1.34		1.84		Conserved hypothetical protein.
Os07g0541000	Os07t0541000-01	1.44		1.9		Similar to Receptor protein kinase.
Os07g0546501	Os07t0546501-00	1.28		1.12		Hypothetical gene.
Os07g0553800	Os07t0553800-00	1.14		1.23		Conserved hypothetical protein.
Os07g0556500	Os07t0556500-01	2.27		2.17		Hypothetical conserved gene.
Os07g0564000	Os07t0564000-01	1.59		2.00		Conserved hypothetical protein.
Os07g0564500	Os07t0564500-01	1.21		1.20		Pyridine nucleotide-disulphide oxidoreductase/ NAD-binding region domain containing protein.
Os07g0569800	Os07t0569800-01	1.38		1.32		Similar to protein kinase.
Os07g0582700	Os07t0582700-01	1.57		1.66		Conserved hypothetical protein.
Os07g0603700	Os07t0603700-01	1.35		1.27		Similar to Cytochrome P-450.
Os07g0604600	Os07t0604600-01	1.06		2.25		Similar to B12D protein.
Os07g0616750	Os07t0616750-01	1.58		1.82		Hypothetical gene.
Os07g0617500	Os07t0617500-00	1.15		1.22		Plant disease resistance response protein family protein.
Os07g0617600	Os07t0617600-01	1.09		1.38		Hypothetical conserved gene.
Os07g0627100	Os07t0627100-01	1.60		1.74		MULE transposase/ conserved domain domain containing protein.
Os07g0659600	Os07t0659600-00	1.54		1.6		Similar to annexin-like protein RJ4.
Os07g0677200	Os07t0677200-02	1.39		1.29		Similar to Peroxidase.
Os07g0693800	Os12t0161900-01	1.10		1.30		Hypothetical conserved gene.
Os08g0105400	Os08t0105400-00	1.14		1.2		Similar to P450.
Os08g0113400	Os08t0113400-01	1.34		1.34		Methyltransferase type 11 domain containing protein.
Os08g0114000	Os08t0114000-01	1.33		1.52		Conserved hypothetical protein.
Os08g0117800	Os08t0117800-01	1.11		1.49		Cation/H+ exchanger domain containing protein.
Os08g0119700	Os08t0119700-00	1.18		1.25		CCT domain domain containing protein.
Os08g0120900	Os08t0120900-01	1.34		1.38		Protein of unknown function DUF247/ plant family protein.
Os08g0126000	Os08t0126000-00	1.09		1.37		Hypothetical conserved gene.
Os08g0138100	Os08t0138100-00	1.17		1.61		Similar to blue copper protein.
Os08g0152900	Os08t0152900-01	1.30		1.70		Armadillo-like helical domain containing protein.
Os08g0153600	Os08t0153600-00	1.92		2.31		Pentatricopeptide repeat domain containing protein.
Os08g0202400	Os08t0202400-01	1.24		1.28		Disease resistance protein domain containing protein.
Os08g0215900	Os08t0215900-00	1.46		1.64		Hypothetical protein.
Os08g0217800	Os08t0217800-00	1.76		1.74		Hypothetical protein.
Os08g0225400	Os08t0225400-01	1.95		1.96		Similar to OSIGBa0113I13.9 protein.
Os08g0235651	Os08t0235651-00	1.23		1.68		NB-ARC domain containing protein.
Os08g0263000	Os08t0263000-00	1.56		1.81		Similar to Cytochrome P450-like protein (CYP86B1).
Os08g0263400	Os08t0263400-01	1.44		1.70		Hypothetical protein.
Os08g0263600	Os08t0263600-00	1.32		1.59		Conserved hypothetical protein
Os08g0280300	Os08t0280300-00	1.41		1.25		Hypothetical conserved gene.
Os08g0290900	Os08t0290900-01	1.2		1.68		Similar to DNA-directed RNA polymerase III subunit 22.9 kDa polypeptide.
Os08g0320200	Os08t0320200-02	1.89		2.39		Oligopeptide transporter OPT superfamily domain containing protein.
Os08g0320500	Os08t0320500-01	1.36		1.33		Hypothetical conserved gene.
Os08g0325134	Os08t0325134-00	1.46		1.44		Putative B3 domain-containing protein Os08g0325100.
Os08g0333233	Os08t0333233-00	1.09		1.42		Hypothetical protein.
Os08g0334900	Os08t0334900-01	1.35		1.26		Xyloglucan fucosyltransferase family protein.
Os08g0360200	Os08t0360200-00	1.76		2.15		Conserved hypothetical protein.
Os08g0375500	Os08t0375500-00	1.67		1.47		Similar to Skp1-like protein 2.
Os08g0375700	Os08t0375700-00	1.53		1.16		BTB/POZ fold domain containing protein.
Os08g0379300	Os08t0379300-02	1.79		1.66		Hypothetical conserved gene.
Os08g0382600	Os08t0382600-00	1.92		2		Hypothetical conserved gene.
Os08g0393700	Os08t0393700-01	1.38		1.82		Similar to predicted protein.
Os08g0402500	Os08t0402500-01	1.24		1.35		Protein of unknown function DUF761/ plant domain containing protein.
Os08g0404700	Os08t0404700-00	1.26		1.32		Conserved hypothetical protein.
Os08g0406700	Os08t0406700-01	1.34		1.63		Hypothetical protein.
Os08g0415600	Os08t0415600-00	1.12		1.14		Similar to ubiquitin-protein ligase.
Os08g0426900	Os08t0426900-01	1.16		1.07		Conserved hypothetical protein.
Os08g0436500	Os08t0436500-00	1.78		2.19		Hypothetical conserved gene.
Os08g0454000	Os08t0454000-00	1.93		1.74		Pathogenesis-related transcriptional factor/ERF/ DNA-binding domain containing protein.
Os08g0456000	Os08t0456000-00	1.37		1.47		Hypothetical gene.
Os08g0463500	Os08t0463500-01	1.71		1.85		Zinc finger/ C2H2-type domain containing protein.
Os08g0465000	Os08t0465000-00	1.05		1.22		Hypothetical conserved gene.
Os08g0466200	Os08t0466200-01	1.34		1.66		Similar to KUP-related potassium transporter.
Os08g0466600	Os08t0466600-00	1.54		1.57		Hypothetical protein.
Os08g0474500	Os08t0474500-01	1.28		1.82		Conserved hypothetical protein.
Os08g0481200	Os08t0481200-01	1.67		1.36		Similar to Arm repeat containing protein.
Os08g0482300	Os08t0482300-01	1.44		1.34		Pistil-specific extensin-like protein domain containing protein.
Os08g0485500	Os08t0485500-01	1.56		1.65		Conserved hypothetical protein.
Os08g0487700	Os08t0487700-00	2.91		2.68		Helix-loop-helix DNA-binding domain containing protein.
Os08g0490700	Os08t0490700-01	1.26		1.78		Conserved hypothetical protein.
Os08g0496800	Os08t0496800-01	1.67		1.91		Similar to RAFTIN1a protein (RAFTIN1a anther protein).
Os08g0506100	Os08t0506100-01	1.59		1.87		Conserved hypothetical protein.
Os08g0515000	Os08t0515000-00	1.69		1.99		Sulfotransferase domain domain containing protein.
Os08g0518800	Os08t0518800-01	1.81		1.80		Similar to Class III chitinase homologue (OsChib3H-h) (Fragment).
Os08g0519300	Os08t0519300-00	1.49		1.55		Glycoside hydrolase/ family 18/ catalytic domain domain containing protein.
Os08g0529300	Os08t0529300-00	1.16		1.52		Hypothetical conserved gene.
Os08g0529501	Os08t0529501-01	1.38		1.32		Integrin alpha chain/ C-terminal cytoplasmic region/ conserved site domain containing protein.
Os08g0534950	Os08t0534950-00	1.6		2.02		Similar to calmodulin binding protein.
Os08g0538200	Os08t0538200-01	1.57		2.02		Protein of unknown function DUF247/ plant family protein.
Os08g0539400	Os08t0539400-01	1.04		1.22		Similar to Resistance protein T10rga2-1A.
Os08g0547500	Os08t0547500-02	1.21		1.36		Kinesin motor domain containing protein
Os08g0566250	Os08t0566250-00	1.24		1.56		Hypothetical protein.
Os09g0110500	Os09t0110500-01	1.19		1.43		Hypothetical protein.
Os09g0116800	Os09t0116800-00	1.22		1.37		Similar to DNA binding protein.
Os09g0240975	Os09t0240975-01	1.47		1.59		Hypothetical gene.
Os09g0252000	Os09t0252000-00	1.49		1.56		Similar to Exosome complex exonuclease RRP41.
Os09g0259000	Os09t0259000-00	1.65		1.73		Conserved hypothetical protein.
Os09g0265800	Os09t0265800-01	1.4		1.82		HGWP repeat domain containing protein.
Os09g0290900	Os09t0290900-01	1.5		1.61		Similar to H1005F08.16 protein.
Os09g0295200	Os09t0295200-01	2.39		2.75		Conserved hypothetical protein.
Os09g0296500	Os09t0296500-01	1.26		1.06		Conserved hypothetical protein.
Os09g0330200	Os09t0330200-01	1.05		1.59		Hypothetical protein.
Os09g0332300	Os09t0332300-00	1.65		1.83		Similar to PDR20.
Os09g0334900	Os09t0334900-00	1.44		1.38		Ankyrin repeat domain containing protein.
Os09g0349700	Os09t0349700-01	1.80		2.18		Malectin-like carbohydrate-binding domain domain containing protein.
Os09g0369500	Os09t0369500-01	1.66		2.09		Conserved hypothetical protein.
Os09g0373750	Os09t0373750-01	1.13		1.3		Hypothetical gene.
Os09g0379400	Os09t0379400-00	1.16		1.92		Similar to OSIGBa0096F13.5 protein.
Os09g0391501	Os09t0391501-00	1.6		1.73		Hypothetical gene.
Os09g0415300	Os09t0415300-01	1.39		1.79		Hypothetical conserved gene.
Os09g0426100	Os09t0426100-02	1.09		1.08		Similar to cDNA/ clone: J075189B12/ full insert sequence.
Os09g0433650	Os09t0433650-01	1.58		1.93		Tobacco mosaic virus coat protein family protein.
Os09g0440600	Os09t0440600-00	1.11		1.45		Conserved hypothetical protein.
Os09g0441900	Os09t0441900-03	1.52		1.02		Similar to Keratin associated protein.
Os09g0446350	Os09t0446350-01	1.27		1.58		Hypothetical conserved gene.
Os09g0460300	Os09t0460300-01	1.52		1.64		Alpha/beta hydrolase fold-3 domain containing protein.
Os09g0460500	Os09t0460500-00	1.12		1.54		Lipase/ GDXG/ active site domain containing protein.
Os09g0464300	Os09t0464300-00	1.26		2.11		Similar to DNA-binding protein.
Os09g0469400	Os09t0469400-02	1.16		1.93		Similar to isoamylase-type starch debranching enzyme ISO3.
Os09g0474000	Os09t0474000-01	3.63		4.6		bZIP transcription factor/ bZIP-1 domain containing protein.
Os09g0482550	Os09t0482550-01	1.55		1.54		Late embryogenesis abundant protein/ LEA-18 domain containing protein.
Os09g0507350	Os09t0507350-00	1.27		1.32		Hypothetical protein.
Os09g0512000	Os09t0512000-01	1.06		1.06		SecY protein family protein.
Os09g0513500	Os09t0513500-00	1.14		1.26		Similar to ZCN24.
Os09g0519000	Os09t0519000-01	1.25		1.48		Hypothetical protein.
Os09g0532200	Os09t0532200-00	1.36		1.78		Hypothetical conserved gene.
Os09g0532900	Os09t0532900-01	1.43		1.71		Similar to Myb13 protein.
Os09g0540300	Os09t0540300-00	1.11		1.1		Protein of unknown function DUF247/ plant domain containing protein.
Os09g0542700	Os09t0542700-00	1.38		1.9		Protein phosphatase 2A/ regulatory B subunit/ B56 family protein.
Os09g0555150	Os09t0555150-01	1.51		1.76		Sulfotransferase family protein.
Os09g0560200	Os09t0560200-01	1.25		1.24		Similar to 26S protease regulatory subunit 6B (MIP224) (MB67 interacting protein) (TAT-binding protein-7) (TBP-7). Splice isoform 2.
Os09g0563300	Os09t0563300-01	2.81		3.49		Similar to GroEL-like chaperone/ ATPase.
Os09g0564450	Os09t0564450-01	1.79		1.67		Non-protein coding transcript.
Os10g0101900	Os10t0101900-01	1.4		1.4		Non-protein coding transcript.
Os10g0104800	Os10t0104800-01	1.36		1.34		Protein kinase/ core domain containing protein.
Os10g0106600	Os10t0106600-00	1.37		1.68		Similar to Transferase family protein.
Os10g0107200	Os10t0107200-00	1.37		1.59		Hypothetical protein.
Os10g0114400	Os10t0114400-01	1.86		1.67		Protein kinase/ catalytic domain domain containing protein.
Os10g0149400	Os10t0149400-00	1.5		1.69		Similar to proline-rich protein.
Os10g0175800	Os10t0175800-00	1.25		1.47		Similar to nodulin protein.
Os10g0178500	Os10t0178500-01	1.04		1.69		UDP-glucuronosyl/UDP-glucosyltransferase family protein.
Os10g0190000	Os10t0190000-01	1.76		1.97		Similar to Ubiquitin-conjugating enzyme E2 M (EC 6.3.2.19) (Ubiquitin-protein ligase M) (Ubiquitin carrier protein M) (Nedd8-conjugating enzyme Ubc12).
Os10g0190100	Os10t0190100-01	1.58		1.64		Similar to Sulfotransferase domain containing protein/ expressed.
Os10g0210500	Os10t0210500-02	1.16		1.74		Protein of unknown function DUF6/ transmembrane domain containing protein.
Os10g0211900	Os10t0211900-00	1.34		1.55		Conserved hypothetical protein.
Os10g0340600	Os10t0340600-01	1.68		2.85		Similar to Beta-galactosidase.
Os10g0348600	Os10t0348600-01	1.33		1.16		Protein of unknown function DUF594 family protein.
Os10g0360175	Os10t0360175-00	1.31		1.26		Hypothetical gene.
Os10g0378450	Os10t0378450-00	1.36		1.87		Similar to AT hook-containing MAR binding 1-like protein.
Os10g0389500	Os10t0389500-01	1.20		1.35		Conserved hypothetical protein.
Os10g0402400	Os10t0402400-00	1.75		2.12		Transferase family protein.
Os10g0429200	Os10t0429200-00	1.46		2.13		BTB/POZ fold domain containing protein
Os10g0431700	Os10t0431700-00	1.15		1.46		Hypothetical conserved gene.
Os10g0438301	Os10t0438301-00	1.85		1.14		Hypothetical conserved gene.
Os10g0438500	Os10t0438500-01	1.20		1.10		Cyclin-like F-box domain containing protein.
Os10g0442000	Os10t0442000-01	1.06		1.03		Similar to Lectin-like receptor kinase 7,2.
Os10g0464500	Os10t0464500-00	1.27		1.77		Zinc finger/ RING-type domain containing protein.
Os10g0473875	Os10t0473875-00	1.41		1.61		Hypothetical protein.
Os10g0477900	Os10t0477900-00	1.45		2.13		Similar to NAD dependent epimerase/dehydratase family protein/ expressed.
Os10g0510200	Os10t0510200-00	1.36		2.25		Hypothetical conserved gene.
Os10g0528200	Os10t0528200-01	1.11		1.15		Similar to Glutathione S-transferase TSI-1 (EC 2.5.1.18) (Glutathione S- transferase 1).
Os10g0533800	Os10t0533800-00	1.42		1.11		Concanavalin A-like lectin/glucanase/ subgroup domain containing protein.
Os10g0553600	Os10t0553600-00	1.02		1.17		Exostosin-like family protein.
Os10g0558200	Os10t0558200-00	1.64		1.64		2OG-Fe(II) oxygenase domain containing protein.
Os10g0562600	Os10t0562600-00	1.12		1.61		Hypothetical conserved gene.
Os10g0568000	Os10t0568000-01	1.29		1.17		Conserved hypothetical protein.
Os10g0570001	Os10t0570001-00	1.47		1.83		Conserved hypothetical protein.
Os10g0574400	Os10t0574400-01	1.47		1.26		Zinc finger/ RING-type domain containing protein.
Os10g0578300	Os10t0578300-01	1.31		1.68		Conserved hypothetical protein.
Os11g0123600	Os11t0123600-00	1.51		1.45		Hypothetical conserved gene.
Os11g0129500	Os11t0129500-01	1.05		1.10		Similar to GDSL-like Lipase/Acylhydrolase family protein/ expressed.
Os11g0139600	Os11t0139600-01	1.28		1.40		Similar to GRAS family transcription factor containing protein.
Os11g0140100	Os11t0140100-02	3.70		5.27		Mitochondrial glycoprotein family protein.
Os11g0151800	Os11t0151800-01	1.46		1.97		Similar to ATPAP18/PAP18.
Os11g0160000	Os11t0160000-00	1.30		1.41		Protein of unknown function DUF241/ plant domain containing protein.
Os11g0167500	Os11t0167500-00	4.47		5.86		Similar to Serine esterase family protein/ expressed.
Os11g0169400	Os11t0169400-01	1.57		1.78		Similar to Zinc finger/ C2H2 type family protein/ expressed.
Os11g0179400	Os11t0179400-00	1.47		1.79		Similar to Dirigent-like protein.
Os11g0180600	Os11t0180600-01	1.02		1.14		Similar to Type III restriction enzyme/ res subunit family protein/ expressed.
Os11g0182500	Os11t0182500-01	1.69		1.40		Ankyrin repeat domain containing protein.
Os11g0184100	Os11t0184100-01	1.47		1.22		3-oxo-5-alpha-steroid 4-dehydrogenase/ C-terminal domain containing protein.
Os11g0187200	Os11t0187200-00	1.63		2.33		Similar to GATA zinc finger family protein.
Os11g0204600	Os11t0204600-01	1.08		1.07		Similar to Glucose-1-phosphate adenylyltransferase.
Os11g0214100	Os11t0214100-00	1.33		2.20		Plant disease resistance response protein domain containing protein.
Os11g0223400	Os11t0223400-01	1.39		1.22		Similar to NB-ARC domain containing protein/ expressed.
Os11g0224200	Os11t0224200-00	1.84		1.81		Similar to LGC1.
Os11g0224800	Os11t0224800-00	1.16		1.39		Protease inhibitor I4/ serpin domain containing protein.
Os11g0229100	Os11t0229100-01	1.47		1.80		Similar to B0616E02-H0507E05.11 protein.
Os11g0239000	Os11t0239000-00	1.42		1.66		Serpin-Z2A.
Os11g0244600	Os11t0244600-01	1.24		1.43		Epsin-like/ N-terminal domain containing protein.
Os11g0265800	Os11t0265800-00	1.03		1.20		Conserved hypothetical protein.
Os11g0300600	Os11t0300600-01	1.53		1.47		Leucine-rich repeat/ N-terminal domain containing protein.
Os11g0306100	Os11t0306100-01	1.43		1.92		Conserved hypothetical protein.
Os11g0334938	Os11t0334938-00	1.14		1.38		Similar to Class III peroxidase 111.
Os11g0435800	Os11t0435800-00	1.26		1.32		Ankyrin repeat domain containing protein.
Os11g0441900	Os11t0441900-01	1.08		1.66		Protein kinase/ core domain containing protein.
Os11g0461200	Os11t0461200-01	1.15		1.35		UDP-glucuronosyl/UDP-glucosyltransferase domain containing protein.
Os11g0462850	Os11t0462850-00	2.76		3.04		Hypothetical protein.
Os11g0525900	Os11t0525900-00	1.24		1.38		Zinc finger/ GRF-type domain containing protein.
Os11g0533000	Os11t0533000-00	1.11		1.04		Hypothetical protein.
Os11g0537900	Os11t0537900-01	1.41		1.52		Conserved hypothetical protein.
Os11g0540800	Os11t0540800-00	1.15		1.38		Protein of unknown function DUF247/ plant domain containing protein.
Os11g0547000	Os11t0547000-01	1.45		1.45		Similar to FKF1.
Os11g0549610	Os11t0549610-00	1.25		1.13		Hypothetical conserved gene.
Os11g0549615	Os11t0549615-01	1.20		1.33		Metallophosphoesterase domain containing protein.
Os11g0576975	Os11t0576975-00	1.38		1.93		Hypothetical conserved gene.
Os11g0605600	Os11t0605600-00	1.07		1.78		Similar to NB-ARC domain containing protein/ expressed.
Os11g0641800	Os11t0641800-01	1.33		1.52		Similar to Laccase-20.
Os11g0644500	Os11t0644500-01	1.33		1.53		Similar to Transferase family protein/ expressed.
Os11g0648100	Os11t0648100-01	1.42		1.67		Kinesin/ motor domain domain containing protein.
Os11g0649500	Os11t0649500-00	1.29		1.38		Uncharacterised protein family UPF0497/ trans-membrane plant domain containing protein.
Os11g0652600	Os11t0652600-01	1.49		1.86		Protein of unknown function DUF594 domain containing protein.
Os11g0657400	Os11t0657400-00	1.50		1.60		Similar to Extensin-like protein.
Os11g0660700	Os11t0660700-01	2.18		2.36		Conserved hypothetical protein.
Os11g0661800	Os11t0661800-01	1.11		1.46		Concanavalin A-like lectin/glucanase domain containing protein.
Os11g0664100	Os11t0664100-00	1.37		1.51		Similar to Protein kinase domain containing protein.
Os11g0671600	Os11t0671600-00	1.58		2.04		Conserved hypothetical protein
Os11g0687900	Os11t0687900-01	1.30		1.36		Similar to MLA10.
Os11g0691050	Os11t0691050-00	1.55		1.55		Hypothetical protein.
Os11g0692400	Os11t0692400-01	1.58		2.09		Conserved hypothetical protein.
Os11g0695000	Os11t0695000-01	1.37		2.12		Similar to Leucine Rich Repeat family protein.
Os12g0108000	Os12t0108000-01	1.78		2.1		Similar to Laccase (Diphenol oxidase).
Os12g0113700	Os12t0113700-00	1.49		1.34		Similar to Zinc finger/ C3HC4 type family protein/ expressed.
Os12g0142900	Os12t0142900-02	1.39		1.41		Similar to H0321H01.8 protein.
Os12g0161900	Os12t0161900-01	1.10		1.23		Hypothetical conserved gene.
Os12g0162700	Os12t0162700-00	1.59		1.72		Similar to GRAS family transcription factor containing protein.
Os12g0165600	Os12t0165600-01	1.9		1.42		Exo70 exocyst complex subunit family protein.
Os12g0179700	Os12t0179700-02	1.43		1.39		Domain of unknown function DUF1618 domain containing protein.
Os12g0203700	Os12t0203700-00	1.57		1.38		Hypothetical protein.
Os12g0221600	Os12t0221600-01	1.2		1.06		Conserved hypothetical protein.
Os12g0233100	Os12t0233100-01	1.74		1.88		WW/Rsp5/WWP domain containing protein.
Os12g0235700	Os12t0235700-00	1.21		1.24		Serine/threonine protein kinase-related domain containing protein.
Os12g0240900	Os12t0240900-00	1.28		1.44		Similar to Eugenol O-methyltransferase.
Os12g0249900	Os12t0249900-01	1.49		1.42		Protein kinase/ core domain containing protein.
Os12g0273800	Os12t0273800-00	1.32		1.76		Similar to OSIGBa0147O06.5 protein.
Os12g0422800	Os12t0422800-01	2.04		2.17		Conserved hypothetical protein
Os12g0427100	Os12t0427100-00	1.44		1.65		Similar to Protein kinase domain containing protein/ expressed.
Os12g0431300	Os12t0431300-01	1.34		1.73		Six-bladed beta-propeller/ TolB-like domain containing protein.
Os12g0481000	Os12t0481000-00	1.19		5.86		Protein of unknown function DUF247/ plant domain containing protein.
Os12g0486800	Os12t0486800-01	1.28		1.84		Hypothetical protein.
Os12g0500225	Os12t0500225-00	1.73		1.94		Conserved hypothetical protein.
Os12g0512800	Os12t0512800-01	1.53		1.72		Cytochrome P450 71E1 (EC 1.14.13.68) (4-hydroxyphenylacetaldehyde oxime monooxygenase).
Os12g0534500	Os12t0534500-00	1.02		1.17		Similar to barren inflorescence2.
Os12g0555400	Os12t0555400-01	1.36		3.8		Similar to Raffinose synthase protein.
Os12g0555600	Os12t0555600-01	1.73		1.76		Similar to Cellulose synthase-like protein D4.
Os12g0556900	Os12t0556900-00	1.76		1.68		Protein of unknown function DUF1645 family protein.
Os12g0564750	Os12t0564750-00	1.23		1.52		Conserved hypothetical protein.
Os12g0568350	Os12t0568350-01	1.31		1.9		Hypothetical gene.
Os12g0571500	Os12t0571500-01	1.48		2.04		Conserved hypothetical protein.
Os12g0619100	Os12t0619100-00	1.33		1.61		Heat shock protein DnaJ/ cysteine-rich domain domain containing protein.
Os12g0635700	Os12t0635700-01	1.48		1.15		Similar to GNS1/SUR4 membrane protein.
Genes significantly regulated by both strains in cultivar Nipponbare
Down-regulated genes
Os01g0212100	Os01t0212100-02		-1.51		-1.33	Putative ATP-dependent RNA helicase
Os01g0260500	Os01t0260500-01		-1.14		-1.54	Hypothetical conserved gene.
Os01g0295600	Os01t0295600-01		-1.80		-1.38	Hypothetical conserved gene.
Os01g0320400	Os01t0320400-01		-1.08		-1.23	Conserved hypothetical protein.
Os01g0509700	Os01t0509700-01		-1.16		-1.15	Conserved hypothetical protein.
Os01g0590800	Os01t0590800-00		-1.00		-1.11	Conserved hypothetical protein.
Os01g0607300	Os01t0607300-01		-1.11		-1.19	Small ubiquitin-related modifier/ SUMO domain containing protein.
Os01g0909300	Os01t0909300-00		-1.92		-2.00	Hypothetical conserved gene.
Os01g0911700	Os01t0911700-02		-1.36		-1.30	Transcription activator VP1-rice
Os02g0589900	Os02t0589900-00		-1.51		-1.28	Hypothetical conserved gene.
Os02g0610800	Os02t0610800-01		-1.39		-1.8	Protein of unknown function DUF1092 family protein.
Os02g0771450	Os02t0771450-00		-1.09		-1.36	Hypothetical conserved gene.
Os03g0103033	Os03t0103033-00		-1.65		-2.25	Hypothetical protein
Os03g0142200	Os03t0142200-01		-1.61		-1.32	Protein of unknown function DUF594 domain containing protein.
Os03g0143100	Os03t0143100-00		-1.93		-1.80	Similar to SDD1 (STOMATAL DENSITY AND DISTRIBUTION) / subtilase.
Os03g0156300	Os03t0156300-00		-1.09		-1.08	Alpha-expansin OsEXPA20.
Os03g0245300	Os03t0245300-01		-1.16		-1.34	Similar to Hydroxyproline-rich glycoprotein DZ-HRGP precursor.
Os03g0589100	Os03t0589100-00		-1.17		-1.77	Conserved hypothetical protein.
Os04g0155200	Os04t0155200-00		-1.75		-1.49	Putative uncharacterized protein, similar to OSIGBa0093M15.1 protein
Os04g0175750	Os04t0175750-01		-1.44		-1.22	Non-protein coding transcript.
Os04g0268300	Os04t0268300-01		-1.36		-1.03	Conserved hypothetical protein
Os04g0439100	Os04t0439100-01		-1.12		-1.70	Similar to H0525C06.4 protein.
Os04g0509000	Os04t0509000-01		-1.22		-1.30	Similar to Pto kinase interactor 1.
Os05g0296200	Os05t0296200-01		-1.05		-1.04	Conserved hypothetical protein.
Os05g0400200	Os05t0400200-00		-1.38		-1.49	Similar to Retrotransposon protein Ty1-copia subclass.
Os05g0505900	Os05t0505900-02		-1.05		-1.31	Similar to CLE family OsCLE507 protein.
Os05g0539150	Os05t0539150-01		-1.02		-1.11	Protein of unknown function DUF295 domain containing protein.
Os05g0549500	Os05t0549500-00		-1.54		-1.38	Conserved hypothetical protein.
Os05g0586700	Os05t0586700-00		-1.13		-1.34	Conserved hypothetical protein.
Os06g0243300	Os06t0243300-00		-1.48		-1.65	SAM dependent carboxyl methyltransferase domain containing protein.
Os06g0352200	Os06t0352200-01		-1.26		-1.65	Protein of unknown function DUF679 family protein.
Os06g0582600	Os06t0582600-01		-1.32		-1.18	Similar to Cysteine proteinase.
Os06g0641500	Os06t0641500-00		-1.16		-1.32	Similar to Cytochrome P450 CYP71Y10.
Os06g0671600	Os06t0671600-01		-1.16		-1.15	Beta tubulin/ autoregulation binding site domain containing protein.
Os07g0274300	Os07t0274300-00		-1.41		-1.43	Hypothetical conserved gene.
Os07g0283600	Os07t0283600-00		-1.5		-1.28	Conserved hypothetical protein.
Os07g0284700	Os07t0284700-00		-1.76		-1.64	Conserved hypothetical protein.
Os07g0414700	Os07t0414700-00		-1.81		-2.35	Protein of unknown function DUF707 domain containing protein.
Os07g0578200	Os07t0578200-01		-1.66		-1.13	Major facilitator superfamily/ general substrate transporter domain containing protein.
Os08g0103100	Os08t0103100-01		-1.43		-1.22	Hypothetical protein.
Os08g0263600	Os08t0263600-00		-2.22		-2.02	Conserved hypothetical protein
Os08g0281500	Os08t0281500-00		-1.15		-1.24	DNA-binding pseudobarrel domain domain containing protein.
Os08g0547500	Os08t0547500-02		-1.47		-1.35	Kinesin motor domain containing protein
Os09g0518000	Os09t0518000-00		-1.16		-1.05	Similar to indole-3-acetate beta-glucosyltransferase.
Os10g0351600	Os10t0351600-00		-1.7		-1.52	Glycoside hydrolase/ family 10 domain containing protein.
Os10g0428900	Os10t0428900-00		-1.39		-1.67	Similar to BTB/POZ domain containing protein.
Os10g0429200	Os10t0429200-00		-1.39		-1.79	BTB/POZ fold domain containing protein
Os10g0452700	Os10t0452700-01		-1.76		-1.48	Eggshell protein family protein.
Os10g0514600	Os10t0514600-01		-1.34		-1.16	Similar to Clone ZZD584 mRNA sequence.
Os11g0454000	Os11t0454000-01		-1.3		-1.49	Dehydrin RAB 16C.
Os11g0481600	Os11t0481600-01		-1.11		-1.20	Conserved hypothetical protein.
Os11g0671600	Os11t0671600-00		-1.88		-1.62	Conserved hypothetical protein
Os11g0679000	Os11t0679000-00		-1.27		-1.28	von Willebrand factor/ type A domain containing protein.
Os12g0153500	Os12t0153500-01		-1.43		-1.58	Carbonic anhydrase/ CAH1-like domain containing protein.
Os12g0422800	Os12t0422800-01		-1.64		-1.03	Conserved hypothetical protein
Os12g0435000	Os12t0435000-00		-1.64		-1.64	Hypothetical conserved gene.
Os12g0467450	Os12t0467450-00		-1.07		-1.18	Similar to OSIGBa0110B10.2 protein.
Os12g0514300	Os12t0514300-01		-1.15		-1.33	Similar to UPF0497 membrane protein 9.
Os12g0559250	Os12t0559250-00		-1.92		-2.02	Non-protein coding transcript.
Up-regulated genes
Os01g0106900	Os02t0571100-01		2.94		2.07	Terpenoid synthase domain containing protein.
Os01g0152050	Os01t0863100-01		2.38		1.05	Similar to H0423H10.6 protein.
Os01g0713200	Os01t0713200-01		4.04		3.30	Similar to Beta-glucanase.
Os01g0721400	Os02t0649900-00		1.93		1.36	Similar to Iron-phytosiderophore transporter protein yellow stripe 1.
Os01g0795000	Os02t0282000-01		1.81		1.09	NB-ARC domain containing protein.
Os01g0823100	Os03t0307200-01		2		1.88	Similar to Nicotianamine synthase 2.
Os01g0841700	Os06t0295500-02		1.76		1.05	Hypothetical protein.
Os01g0863100	Os02t0155000-01		1.44		1.38	Hypothetical protein.
Os02g0155000	Os09t0471800-01		2.58		1.21	Similar to WAK80 - OsWAK receptor-like protein kinase.
Os02g0202250	Os05t0199800-01		2.49		2.11	Similar to BHLH transcription activator Ivory seed.
Os02g0282000	Os04t0410400-01		2.33		1.58	Root cap family protein.
Os02g0518800	Os11t0633500-01		1.32		1.04	Similar to NBS-LRR disease resistance protein homologue (Fragment).
Os02g0569900	Os02t0569900-01		2.18		1.66	Cytochrome P450 family protein.
Os02g0570400	Os01t0106900-01		2.16		1.64	Similar to 1-deoxy-D-xylulose 5-phosphate reductoisomerase (Fragment).
Os02g0571100	Os01t0713200-01		4.04		3.30	Similar to Beta-glucanase.
Os02g0626532	Os08t0510300-01		1.68		1	Potassium uptake protein/ kup domain containing protein.
Os02g0649900	Os03t0142500-01		1.29		1.48	Zinc finger/ RING/FYVE/PHD-type domain containing protein.
Os02g0807800	Os03t0570200-00		1.37		1.29	Conserved hypothetical protein.
Os03g0142500	Os11t0210600-01		2.60		1.60	Similar to Alcohol dehydrogenase (Fragment).
Os03g0219800	Os12t0555000-01		3.35		2.85	Similar to Probenazole-inducible protein PBZ1.
Os03g0307200	Os02t0626532-01		1.45		1.42	Hypothetical gene.
Os03g0570200	Os09t0561600-01		1.63		1.08	Serine/threonine protein kinase-related domain containing protein.
Os03g0707250	Os09t0337500-01		1.24		1.12	Conserved hypothetical protein.
Os04g0410400	Os02t0202250-01		1.71		1.28	Hypothetical conserved gene.
Os04g0477000	Os02t0518800-01		1.22		1.18	Conserved hypothetical protein.
Os04g0542200	Os02t0807800-01		1.86		1.46	Hypothetical conserved gene.
Os05g0199800	Os01t0841700-01		1.59		1.54	Similar to Isoform ERG1b of Elicitor-responsive protein 1.
Os05g0257100	Os12t0132650-00		1.72		1.62	Non-protein coding transcript.
Os06g0236266	Os06t0493100-01		1.48		1.36	Conserved hypothetical protein.
Os06g0295500	Os04t0477000-01		2.18		1.34	BTB/POZ fold domain containing protein.
Os06g0493100	Os08t0203150-00		1.83		1.55	Hypothetical gene.
Os07g0117000	Os07t0186400-01		1.08		1.06	Similar to SHL1.
Os07g0186400	Os12t0609000-00		1.47		1.29	Conserved hypothetical protein.
Os07g0522500	Os02t0570400-01		3.57		2.99	Similar to Ent-kaurene synthase 1A.
Os08g0201500	Os07t0522500-01		2.17		1.53	Similar to PDR6 ABC transporter.
Os08g0203150	Os03t0707250-01		1.45		1.68	Non-protein coding transcript.
Os08g0203750	Os03t0219800-03		1.14		1.03	Conserved hypothetical protein.
Os08g0445700	Os08t0445700-02		1.45		1.05	Similar to Trehalose-6-phosphate synthase.
Os08g0510300	Os05t0257100-01		1.16		1.41	Leucine-rich repeat/ plant specific containing protein.
Os09g0337500	Os11t0213000-01		1.49		1.21	Similar to Protein kinase domain containing protein/ expressed.
Os09g0471800	Os01t0823100-01		1.89		1.18	Alpha-expansin OsEXPA2.
Os09g0561600	Os06t0236266-01		1.57		1.37	Conserved hypothetical protein.
Os10g0537800	Os01t0721400-01		1.98		1.46	NB-ARC domain containing protein.
Os11g0210600	Os01t0795000-01		2.25		1.48	Subtilase.
Os11g0213000	Os08t0201500-01		1.55		1.18	Similar to SHR5-receptor-like kinase (Fragment).
Os11g0633500	Os10t0537800-01		2.70		1.82	Peptidase aspartic/ catalytic domain containing protein.
Os12g0132650	Os04t0542200-01		1.94		1.25	Similar to H0501D11.7 protein.
Os12g0555000	Os01t0152050-00		2.42		1.42	Hypothetical protein.
Os12g0609000	Os08t0203750-00		1.9		1.42	Non-protein coding transcript.
