# Supplementary material for: Plant root transcriptome profiling reveals a strain-dependent response during Azospirillum-rice cooperation
Source: Front Plant Sci. 2014 Nov 6;5:607. doi: 10.3389/fpls.2014.00607 (PMC4222233; doi:10.3389/fpls.2014.00607)
Supplement: Supplementary file 5 [file Table5.XLS]

## Sheet: Feuille1
Table S5 : List of strain-specific genes
Gene	Probe	Log2(FC) Cig_4B	Log2(FC) Nip_4B	Log2(FC) Cig_B510	Log2(FC) Nip_B510	GeneDescription	Magnaporthe
Genes significantly regulated for strain A. lipoferum 4B in both cultivars
Up-regulated genes
Os01g0249800	Os01t0249800-00	1.13	1.82			Heavy metal-associated domain/ HMA domain containing protein.
Os01g0341200	Os01t0341200-01	1.14	1.46			Tubulin/ conserved site domain containing protein.
Os01g0347600	Os01t0347600-01	1.53	1.42			Ervatamin B (EC 3.4.22.-) (ERV-B).	+
Os01g0508500	Os01t0508500-01	1.76	2.39			Conserved hypothetical protein.
Os01g0522400	Os01t0522400-00	1.27	2.01			Armadillo-like helical domain containing protein.
Os01g0673700	Os01t0673700-00	1.14	1.42			Similar to Dof3 (Fragment).
Os01g0687400	Os01t0687400-01	1.25	1.63			Similar to Chitinase (EC 3.2.1.14).	+
Os01g0811001	Os01t0811001-00	1.00	2.14			Conserved hypothetical protein
Os01g0882800	Os01t0882800-01	1.10	1.84			Similar to Amino acid carrier (Fragment).
Os01g0967600	Os01t0967600-01	1.11	1.11			Hypothetical protein.
Os02g0165500	Os02t0165500-01	1.25	1.23			Conserved hypothetical protein.
Os02g0212300	Os02t0212300-00	1.65	2.58			Conserved hypothetical protein.	+
Os02g0575700	Os02t0575700-01	1.18	1.33			Similar to OSIGBa0097P08.1 protein.
Os02g0584200	Os02t0584200-01	2.51	2.73			Conserved hypothetical protein.
Os03g0114200	Os03t0114200-01	1.15	1.13			Nucleic acid-binding/ OB-fold domain containing protein.
Os03g0186900	Os03t0186900-01	1.28	2.4			Radc1.
Os03g0187800	Os03t0187800-01	1.67	1.96			Protein of unknown function DUF250 domain containing protein.	+
Os03g0204900	Os03t0204900-01	1.61	2.00			Conserved hypothetical protein.
Os03g0221500	Os03t0221500-02	1.64	1.01			Glycoside hydrolase/ family 17 protein.
Os03g0258900	Os03t0258900-01	1.95	3.01			Galactose oxidase/ beta-propeller domain containing protein.
Os03g0262500	Os03t0262500-02	1.02	1.14			Molecular chaperone/ heat shock protein/ Hsp40/ DnaJ domain containing protein.
Os03g0335200	Os03t0335200-01	1.46	1.6			Similar to WRKY1 (WRKY transcription factor 17).
Os03g0368000	Os03t0368000-00	1.63	1.57			Similar to Peroxidase 1.
Os03g0368300	Os03t0368300-01	1.55	2.5			Similar to Peroxidase 1.
Os03g0679300	Os03t0679300-01	1.22	1.57			Similar to Ubiquitin-conjugating enzyme family protein/ expressed.
Os03g0708600	Os03t0708600-02	1.17	1.7			DEAD-like helicase/ N-terminal domain containing protein.
Os03g0766000	Os03t0766000-01	1.21	1.18			Similar to seven transmembrane domain protein.
Os03g0853200	Os03t0853200-01	1.41	1.53			Tetraspanin domain containing protein.
Os04g0115700	Os04t0115700-01	1.01	1.31			Hypothetical protein.
Os04g0388000	Os04t0388000-00	1.24	1.26			Similar to OSIGBa0075F02.5 protein.
Os04g0642000	Os04t0642000-02	1.32	1.24			Similar to H0423H10.7 protein.
Os05g0214900	Os05t0214900-01	1.09	1.48			Similar to A_IG002N01.14 protein.
Os05g0271300	Os05t0271300-00	1.05	1.29			Hypothetical conserved gene.
Os05g0473000	Os05t0473000-01	1.24	2.19			Streptomyces cyclase/dehydrase family protein.
Os05g0531200	Os05t0531200-01	1.54	1.88			Pollen Ole e 1 allergen and extensin domain containing protein.
Os06g0247000	Os06t0247000-01	1.24	1.14			Similar to Avr9/Cf-9 rapidly elicited protein 231.
Os06g0353400	Os06t0353400-01	1.22	1.06			Similar to Histone mRNA exonuclease 1.
Os07g0250501	Os07t0250501-00	1.40	1.37			Conserved hypothetical protein.
Os07g0251200	Os07t0251200-01	1.43	2.35			Conserved hypothetical protein.
Os07g0524900	Os07t0524900-01	1.28	1.08			Protein of unknown function DUF6/ transmembrane domain containing protein.
Os07g0586550	Os07t0586550-00	1.22	1.34			Hypothetical protein.
Os08g0203501	Os08t0203501-00	1.94	4.23			Non-protein coding transcript.
Os08g0347000	Os08t0347000-00	1.17	1.41			Hypothetical conserved gene.
Os08g0363200	Os08t0363200-02	1.05	1.26			Conserved hypothetical protein.
Os09g0417800	Os09t0417800-01	1.75	1.88			WRKY transcription factor 62.
Os09g0471500	Os09t0471500-01	1.85	2.13			Conserved hypothetical protein.
Os09g0471550	Os09t0471550-01	1.09	2.42			EGF-like calcium-binding domain containing protein.
Os09g0521800	Os09t0521800-00	1.21	1.55			Similar to SPX domain-containing membrane protein OsI_32082.
Os09g0559600	Os09t0559600-01	1.69	1.11			Thioredoxin domain 2 containing protein.
Os10g0543500	Os10t0543500-01	1.33	1.56			Six-bladed beta-propeller/ TolB-like domain containing protein.
Os11g0250600	Os11t0250600-00	1.61	3.04			Similar to cDNA clone:001-115-E06/ full insert sequence.
Os11g0428500	Os11t0428500-01	1.04	1.31			Conserved hypothetical protein.
Os11g0667000	Os11t0667000-00	1.12	1.22			Similar to Protein kinase domain containing protein/ expressed.
Os11g0686900	Os11t0686900-00	1.16	2.40			Similar to NB-ARC domain containing protein/ expressed.
Os12g0118800	Os12t0118800-01	1.37	1.18			Ankyrin repeat containing protein.
Os12g0431100	Os12t0431100-01	1.86	2.34			ATPase/ AAA-type/ core domain containing protein.
Os12g0560700	Os12t0560700-01	1.39	1.26			Similar to PROLIFERA protein.
Os12g0617000	Os12t0617000-00	1.26	1.59			Similar to Drought and salt tolerance protein.
Os12g0637100	Os12t0637100-02	1.44	1.61			Similar to Purple acid phosphatase (EC 3.1.3.2).	+
Genes significantly regulated for strain Azospirillum B510 in both cultivars
Down-regulated genes
Os01g0110100	Os01t0110100-01			-2.04	-1.48	Phosphate (Pi) transporter/ Pi homeostasis
Os01g0119000	Os01t0119000-01			-1.86	-1.62	Glycosyltransferase AER61/ uncharacterized domain containing protein.
Os01g0120500	Os01t0120500-01			-3.46	-1.16	Similar to PAP fibrillin domain containing protein/expressed.
Os01g0141700	Os01t0141700-01			-1.13867	-1.01	Similar to predicted protein.
Os01g0142300	Os01t0142300-01			-1.74	-1.59	Glycosyl transferase/ group 1 domain containing protein.
Os01g0143800	Os01t0143800-03			-1.76	-1.71	Mitochondrial glycoprotein family protein.
Os01g0149900	Os01t0149900-01			-1.87	-1.18	Conserved hypothetical protein.	+
Os01g0164600	Os01t0164600-01			-1.34	-1.07	Protein phosphatase 2C-related domain containing protein.
Os01g0178300	Os01t0178300-01			-2.34	-1.46	Hypothetical protein.
Os01g0180300	Os01t0180300-01			-1.17	-1.37	Lipoprotein/ type 6 family protein.
Os01g0191300	Os01t0191300-03			-2.07	-1.74	Similar to NAC-type transcription factor.
Os01g0199900	Os01t0199900-01			-1.18	-1.64	Similar to Phosphoribosylaminoimidazole carboxylase catalytic subunit (EC 4.1.1.21) (AIR carboxylase) (AIRC).
Os01g0226450	Os01t0226450-00			-1.33	-1.73	Hypothetical protein.
Os01g0228400	Os01t0228400-01			-1.37	-1.29	Pentatricopeptide repeat domain containing protein.
Os01g0233900	Os01t0233900-01			-1.37	-1.60	Similar to cDNA clone:J013003E06/ full insert sequence.
Os01g0262700	Os01t0262700-01			-1.65	-1.40	Similar to predicted protein.
Os01g0269800	Os01t0269800-00			-2.58	-2.51	NB-ARC domain containing protein.
Os01g0278900	Os01t0278900-01			-1.77	-1.51	Similar to 50S ribosomal protein L40.
Os01g0279100	Os01t0279100-01			-1.61	-1.85	Similar to Basic leucine zipper transcription factor CAT103 (Fragment).
Os01g0286600	Os01t0286600-01			-1.74	-1.6	Similar to Plastidal protoporphyrinogen oxidase.
Os01g0294500	Os01t0294500-00			-2.63	-2.05	Similar to Class III peroxidase 9.
Os01g0303000	Os01t0303000-02			-1.43	-1.36	Similar to CP12 (Fragment).	-
Os01g0306800	Os01t0306800-01			-1.75	-1.3	Conserved hypothetical protein.
Os01g0343500	Os01t0343500-01			-2.52	-1.19	Similar to TPR repeat.
Os01g0357150	Os01t0357150-00			-1.66	-1.60	Hypothetical protein.
Os01g0367100	Os01t0367100-01			-1.39	-1.95	NAD(P)-binding domain containing protein.
Os01g0390300	Os01t0390300-01			-1.5	-1.22	Nucleic acid-binding/ OB-fold domain containing protein.
Os01g0393000	Os01t0393000-01			-1.54011	-1.61	Conserved hypothetical protein.
Os01g0501800	Os01t0501800-01			-1.27	-1.62	Similar to Photosystem II oxygen-evolving complex protein 1 (Fragment).	-
Os01g0503400	Os01t0503400-01			-2.10639	-2.21	Similar to (Rice Genome Annotation Project) metal transporter Nramp6.
Os01g0510600	Os01t0510600-01			-1.61	-1.27	Tetratricopeptide-like helical domain containing protein.
Os01g0511600	Os01t0511600-01			-2.5	-1.34	Similar to lrgB-like family protein.
Os01g0524500	Os01t0524500-01			-1.41	-2.66	Conserved hypothetical protein.
Os01g0524700	Os01t0524700-01			-1.31	-1.44	Armadillo-like helical domain containing protein.
Os01g0533900	Os01t0533900-02			-3.25	-1.99	Similar to MDR-like ABC transporter.
Os01g0551800	Os01t0551800-01			-2.46	-1.26	Similar to protein ABIL1.
Os01g0580000	Os01t0580000-02			-1.84	-1.37	Similar to esterase.
Os01g0601200	Os01t0601200-01			-2.32	-1.26	Similar to Protein kinase family protein.
Os01g0602466	Os01t0602466-00			-1.77	-1.25	Hypothetical protein.
Os01g0618400	Os01t0618400-01			-2.13	-2.06	Similar to RNA helicase (Fragment).
Os01g0627600	Os01t0627600-01			-1.77	-1.89	Similar to Cytochrome P450 monooxygenase.
Os01g0631200	Os01t0631200-01			-1.3	-1.02	Similar to siroheme uroporphyrinogen methyltransferase1.
Os01g0633000	Os01t0633000-01			-1.39	-1.29	Similar to 50S ribosomal protein L31.
Os01g0636400	Os01t0636400-01			-1.47	-1.8	Alpha/beta hydrolase family protein.
Os01g0638000	Os01t0638000-01			-1.53	-1.29	UDP-glucuronosyl/UDP-glucosyltransferase family protein.
Os01g0642600	Os01t0642600-00			-1.26	-1.64	Protein of unknown function DUF617/ plant family protein.
Os01g0662700	Os01t0662700-01			-2.14	-2.36	Similar to Naphthoate synthase (EC 4.1.3.36).
Os01g0673300	Os01t0673300-01			-1.10	-1.19	Protein of unknown function DUF295 family protein.
Os01g0686700	Os01t0686700-00			-1.88	-1.66	Similar to protein binding protein.	-
Os01g0692000	Os01t0692000-01			-1.38	-1.74	Similar to Glutathione S-transferase GSTU6.
Os01g0700500	Os01t0700500-02			-4.33	-2.85	Similar to Flavonoid 3-monooxygenase.
Os01g0702000	Os01t0702000-01			-1.64	-1.49	Protein of unknown function DUF151 domain containing protein.
Os01g0704100	Os01t0704100-02			-1.68	-3.31	Similar to High affinity nitrate transporter NRT2.5.
Os01g0706500	Os01t0706500-00			-1.27	-1.10	Ribosomal protein L28e domain containing protein.
Os01g0706850	Os01t0706850-00			-1.87	-1.91	Non-protein coding transcript.
Os01g0708000	Os01t0708000-00			-1.38612	-1.09	Similar to Single myb histone 4.
Os01g0709400	Os01t0709400-01			-1.18	-1.14	Survival protein SurE family protein.
Os01g0710700	Os01t0710700-01			-1.94861	-1.48	Lipase/ class 3 family protein.
Os01g0749200	Os01t0749200-01			-1.72	-1.89	Similar to 50S ribosomal protein L13.
Os01g0753500	Os01t0753500-01			-1.19	-1.17	Transcriptional factor B3 family protein.
Os01g0757900	Os01t0757900-01			-1.42	-1.37	Haloacid dehalogenase/epoxide hydrolase domain containing protein.
Os01g0761000	Os01t0761000-01			-1.95	-1.32	Conserved hypothetical protein.
Os01g0762300	Os01t0762300-01			-1.64	-1.36	Similar to predicted protein.
Os01g0765000	Os01t0765000-02			-1.03	-1.15	Similar to deoxycytidylate deaminase.
Os01g0773700	Os01t0773700-02			-2.20	-2.24	Similar to Photosystem II reaction center W protein (PSII 6.1 kDa protein) (Fragment).
Os01g0786700	Os01t0786700-00			-1.83	-2.6	Protein of unknown function DUF81 domain containing protein.
Os01g0810000	Os01t0810000-02			-1.56	-1.12	Utp11 family protein.
Os01g0810100	Os01t0810100-02			-2.11	-1.42	Ribonuclease III domain containing protein.
Os01g0811001	Os01t0811001-00			-1.56	-1.37	Conserved hypothetical protein
Os01g0812025	Os01t0812025-00			-1.09	-1.00	Non-protein coding transcript.
Os01g0836600	Os01t0836600-01			-2.28	-2.24	ABC transporter-like domain containing protein.
Os01g0838200	Os01t0838200-00			-1.67	-2.02	Conserved hypothetical protein.
Os01g0848300	Os01t0848300-01			-1.55	-1.57	Pentatricopeptide repeat domain containing protein.
Os01g0850700	Os01t0850700-02			-1.84	-2.08	Cupredoxin domain containing protein.
Os01g0854800	Os01t0854800-01			-2.12	-1.55	Similar to Cytochrome P450 86A1 (EC 1.14.-.-) (CYPLXXXVI) (P450-dependent fatty acid omega-hydroxylase).
Os01g0855000	Os01t0855000-03			-2.01	-1.70	Similar to Glycerol-3-phosphate acyltransferase 6 (EC 2.3.1.15) (AtGPAT6).
Os01g0866400	Os01t0866400-01			-2.86	-2.18	Similar to Fructose-1/6-bisphosphatase (EC 3.1.3.11) (Fragment).
Os01g0866500	Os01t0866500-01			-2.8	-1.15	Similar to Soluble inorganic pyrophosphatase (EC 3.6.1.1) (Pyrophosphate phospho- hydrolase) (PPase).
Os01g0869800	Os01t0869800-01			-1.68	-2.03	Similar to Photosystem II subunit PsbS.
Os01g0892600	Os01t0892600-02			-1.50	-1.56	Pectinacetylesterase family protein.
Os01g0893400	Os01t0893400-01			-2.14	-1.69	Zinc finger/ TAZ-type domain containing protein.
Os01g0901300	Os01t0901300-01			-1.40	-1.12	Similar to VTC2-like protein.
Os01g0904200	Os01t0904200-02			-1.66264	-1.21	Similar to protein kinase.
Os01g0906000	Os01t0906000-01			-1.13	-1.46	Similar to Ceramide glucosyltransferase.
Os01g0907400	Os01t0907400-01			-1.44	-1.21	Transcription factor jumonji domain containing protein.
Os01g0919900	Os01t0919900-01			-1.28	-1.50	Similar to Acyl-[acyl-carrier-protein] desaturase/ chloroplast precursor (EC 1.14.19.2) (Stearoyl-ACP desaturase) (Delta(9) stearoyl-acyl carrier protein desaturase).	-
Os01g0920300	Os01t0920300-01			-1.26	-1.45	Methyltransferase small domain containing protein.
Os01g0931100	Os01t0931100-01			-1.81	-1.39	Conserved hypothetical protein.
Os01g0959900	Os01t0959900-01			-1.94	-1.08	Similar to predicted protein.
Os01g0960500	Os01t0960500-01			-1.26	-1.13	Zinc finger/ RING/FYVE/PHD-type domain containing protein.	-
Os01g0970700	Os01t0970700-01			-1.72	-1.39	Peptidase M48/ Ste24p family protein.
Os02g0103800	Os02t0103800-02			-2.9	-1.6	Similar to Ferredoxin NADP+ reductase (EC 1.18.1.2) (Fragment).	-
Os02g0103850	Os02t0103850-00			-2.02	-1.73	Hypothetical protein.
Os02g0106700	Os02t0106700-01			-1.27	-1.06	Peptidase C78/ ubiquitin fold modifier-specific peptidase 1/ 2 domain containing protein.
Os02g0112100	Os02t0112100-00			-2.09	-2.59	Similar to BCH2.
Os02g0121200	Os02t0121200-01			-1.87	-1.14	S-adenosyl-L-methionine dependent methyltransferase/ Mett10D/ predicted domain containing protein.
Os02g0126000	Os02t0126000-01			-1.42	-1.02	Conserved hypothetical protein.
Os02g0129900	Os02t0129900-01			-1.08	-1.29	Similar to hydrolase/ acting on ester bonds.
Os02g0137200	Os02t0137200-01			-1.26	-1.14	Similar to 50S ribosomal protein L3-1/ chloroplast precursor.
Os02g0148000	Os02t0148000-01			-1.45	-1.68	CCT domain containing protein.	-
Os02g0148050	Os02t0148050-00			-1.86	-1.93	Non-protein coding transcript.
Os02g0152900	Os02t0152900-01			-2.22	-1.36	Conserved hypothetical protein.	-
Os02g0157700	Os02t0157700-01			-1.48	-1.06	Non-protein coding transcript.
Os02g0164600	Os02t0164600-01			-1.51	-1.52	Pentatricopeptide repeat domain containing protein.
Os02g0168800	Os02t0168800-02			-1.32	-1.18	Similar to Porphobilinogen deaminase/ chloroplastic.
Os02g0168900	Os02t0168900-01			-1.23	-1.40	Ribonuclease H2/ subunit C domain containing protein.
Os02g0184700	Os02t0184700-00			-2.01	-1.80	Cytochrome P450 family protein.
Os02g0189000	Os02t0189000-01			-1.31	-1.72	Similar to Chloroplast 30S ribosomal protein S21 (Fragment).
Os02g0190600	Os02t0190600-00			-1.34	-1.43	Lycopene beta and epsilon cyclase domain containing protein.
Os02g0206100	Os02t0206100-02			-2.59	-1.56	UDP-glucuronosyl/UDP-glucosyltransferase family protein.
Os02g0225000	Os02t0225000-01			-1.79	-1.13	Similar to cDNA clone:001-044-E12/ full insert sequence.
Os02g0255700	Os02t0255700-01			-1.37	-1.26	Conserved hypothetical protein.
Os02g0257400	Os02t0257400-01			-1.89	-1.70	Non-protein coding transcript.
Os02g0280400	Os02t0280400-03			-1.62	-1.20	Hypothetical gene.
Os02g0281000	Os02t0281000-01			-1.63	-1.12	RmlC-like jelly roll fold domain containing protein.
Os02g0300700	Os02t0300700-01			-1.71	-1.52	Similar to Eukaryotic translation initiation factor 1A (EIF-1A) (EIF-4C).
Os02g0454500	Os02t0454500-01			-1.74	-1.64	Membrane bound O-acyl transferase/ MBOAT family protein.
Os02g0465600	Os02t0465600-01			-1.20	-1.52	Kelch-type beta propeller domain containing protein.
Os02g0503500	Os02t0503500-01			-1.54	-1.82	Similar to 3-oxoacyl-[acyl-carrier-protein] reductase/ chloroplast precursor (EC 1.1.1.100) (3-ketoacyl-acyl carrier protein reductase).
Os02g0523100	Os02t0523100-00			-1.42	-1.97	Hypothetical conserved gene.
Os02g0529900	Os02t0529900-01			-1.19	-1.17	Pentatricopeptide repeat domain containing protein.
Os02g0537950	Os02t0537950-00			-2.48	-1.82	Hypothetical protein.
Os02g0549700	Os02t0549700-01			-1.31	-1.01	Hypothetical conserved gene.
Os02g0553200	Os02t0553200-01			-1.67	-1.15	Similar to thylakoid-bound ascorbate peroxidase APx8.
Os02g0565400	Os02t0565400-02			-1.05	-1.28	Pentatricopeptide repeat domain containing protein.
Os02g0567100	Os02t0567100-01			-2.15	-1.85	Thioredoxin domain 2 containing protein.
Os02g0594100	Os02t0594100-01			-1.44594	-1.50	Similar to Protein kinase ATN1.
Os02g0596000	Os02t0596000-01			-1.79	-1.63	Rhodanese-like domain containing protein.
Os02g0617600	Os02t0617600-03			-1.37	-1.47	Protein phosphatase 2A/ regulatory subunit PR55 domain containing protein.
Os02g0625300	Os02t0625300-00			-1.64	-1.58	Similar to PEPC kinase.
Os02g0652600	Os02t0652600-02			-1.77	-1.25	Ribosomal protein L19 family protein.
Os02g0666500	Os02t0666500-01			-2.31	-1.88	Similar to Cytochrome P450.
Os02g0689600	Os02t0689600-00			-1.58	-1.25	Domain of unknown function DUF828 domain containing protein.
Os02g0694800	Os02t0694800-01			-2.13	-1.11	Similar to ATP binding / protein kinase.
Os02g0697900	Os02t0697900-01			-1.83	-2.11	Hypothetical protein.
Os02g0705100	Os02t0705100-01			-1.60	-1.43	Alpha/beta hydrolase fold-1 domain containing protein.
Os02g0715000	Os02t0715000-01			-1.58	-1.47	Similar to Cysteine proteinase.
Os02g0724500	Os02t0724500-00			-1.64	-1.46	Similar to transporter-related.
Os02g0725200	Os02t0725200-01			-2.07	-1.35	SET domain containing protein.
Os02g0727300	Os02t0727300-02			-2.47	-1.76	Similar to Beta-catenin repeat family protein.
Os02g0733800	Os02t0733800-01			-1.1359	-1.12	SET domain containing protein.
Os02g0739000	Os02t0739000-01			-2.16274	-1.43	DEAD-like helicase/ N-terminal domain containing protein.
Os02g0743700	Os02t0743700-03			-1.68	-1.55	Similar to RING-H2 finger protein ATL1Q.
Os02g0744900	Os02t0744900-01			-2.19	-1.89	Similar to Geranylgeranyl reductase (Fragment).
Os02g0750200	Os02t0750200-01			-1.39	-1.66	Non-protein coding transcript.
Os02g0751300	Os02t0751300-01			-2.06	-1.71	Protein of unknown function DUF581 family protein.
Os02g0751600	Os02t0751600-02			-1.84	-1.37	Peptidyl-prolyl cis-trans isomerase/ FKBP-type domain containing protein.
Os02g0754400	Os02t0754400-00			-2.06	-1.54	Hypothetical conserved gene.
Os02g0759900	Os02t0759900-01			-1.37	-1.91	Similar to threonine endopeptidase.
Os02g0762100	Os02t0762100-01			-1.50	-1.19	Similar to Regulator of ribonuclease-like protein 2.
Os02g0765900	Os02t0765900-00			-1.57	-2.05	Similar to Ferredoxin-nitrite reductase.
Os02g0766000	Os02t0766000-02			-1.27	-1.03	Similar to Protein DCL/ chloroplastic.
Os02g0788500	Os02t0788500-01			-1.21	-1.05	Similar to DNA binding / nuclease.
Os02g0794400	Os02t0794400-01			-1.85	-1.32	Similar to Translation initiation factor IF-3 (Fragment).	-
Os02g0802200	Os02t0802200-01			-1.98	-1.79	Glycoside hydrolase family 79/ N-terminal protein.
Os02g0805100	Os02t0805100-01			-1.34	-1.44	Similar to Auxin-responsive protein IAA12 (Indoleacetic acid-induced protein 12) (BODENLOS protein).	+
Os02g0805800	Os02t0805800-02			-2.01	-2.07	Similar to cDNA clone:J013094E21/ full insert sequence.
Os02g0815300	Os02t0815300-01			-2.52	-1.47	Hypothetical protein.	-
Os02g0822600	Os02t0822600-01			-1.6	-1.95	Similar to 50S ribosomal protein L9.
Os02g0826100	Os02t0826100-01			-1.13	-1.09	Similar to RNA helicase (Fragment).
Os02g0827600	Os02t0827600-01			-1.59	-1.82	Protein of unknown function DUF3531 domain containing protein.
Os03g0111200	Os03t0111200-01			-1.26	-1.61	Similar to Remorin.
Os03g0116000	Os03t0116000-00			-1.7	-1.21	Similar to 60Kd inner membrane protein/ expressed.
Os03g0117000	Os03t0117000-00			-1.80	-1.69	Similar to Dihydrodipicolinate reductase/ N-terminus family protein.
Os03g0117100	Os03t0117100-02			-2.35	-2.17	Peroxisomal biogenesis factor 11 family protein.	-
Os03g0120200	Os03t0120200-03			-1.32	-1.05	Remorin/ C-terminal region domain containing protein.
Os03g0125000	Os03t0125000-02			-1.7	-1.5	Similar to 50S ribosomal protein L5/ chloroplast.
Os03g0129300	Os03t0129300-01			-1.83	-1.35	Similar to Glyceraldehyde-3-phosphate dehydrogenase (EC 1.2.1.13) (Fragment).	-
Os03g0136700	Os03t0136700-01			-1.15	-1.65	Similar to pentatricopeptide (PPR) repeat-containing protein.
Os03g0147400	Os03t0147400-01			-1.62	-2.02	Divalent ion symporter domain containing protein.
Os03g0158300	Os03t0158300-01			-1.12	-1.09	Glycoside hydrolase-type carbohydrate-binding domain containing protein.
Os03g0159600	Os03t0159600-01			-1.89	-1.12	Similar to Rab28 protein.
Os03g0161500	Os03t0161500-01			-1.48	-1.16	EGF domain containing protein.
Os03g0167800	Os03t0167800-02			-1.17	-1.56	Kelch-type beta propeller domain containing protein.
Os03g0178200	Os03t0178200-01			-1.52	-1.03	Protein of unknown function YGGT family protein.	-
Os03g0181800	Os03t0181800-01			-1.64	-1.76	Protein of unknown function DUF936/ plant family protein.	+
Os03g0196600	Os03t0196600-01			-2.07	-1.34	Similar to satase isoform II.
Os03g0201500	Os03t0201500-01			-2.4734	-1.80	Glycoside hydrolase/ family 10 protein.
Os03g0210700	Os03t0210700-01			-1.18	-1.30	Conserved hypothetical protein.
Os03g0221700	Os03t0221700-02			-1.08	-1.15	Serine/threonine protein kinase-related domain containing protein.
Os03g0223100	Os03t0223100-02			-2.44	-1.87	Cytochrome P450 family protein.
Os03g0231900	Os03t0231900-01			-1.03	-1.24	Conserved hypothetical protein.
Os03g0235700	Os03t0235700-01			-1.15	-1.05	Similar to Peptide transporter 1.
Os03g0240800	Os03t0240800-02			-1.55	-1.11	Similar to AGL157Cp.
Os03g0244000	Os03t0244000-02			-1.91	-1.41	Heat shock protein DnaJ/ cysteine-rich region domain containing protein.
Os03g0245700	Os03t0245700-02			-1.90	-2.05	Thiolase-like/ subgroup domain containing protein.
Os03g0261100	Os03t0261100-01			-2.52	-2.36	Phospholipase A2 family protein.
Os03g0265400	Os03t0265400-01			-1.42	-1.76	Similar to 50S ribosomal protein L4/ chloroplast precursor (R-protein L4).
Os03g0267300	Os03t0267300-02			-1.87	-1.46	Similar to Chloroplast fructose-1/6-bisphosphatase.
Os03g0278900	Os03t0278900-01			-1.48	-1.38	ATPase/ F0 complex/ subunit B/B'/ bacterial and chloroplast family protein.
Os03g0281900	Os03t0281900-01			-1.83	-1.98	ABC transporter-like domain containing protein.
Os03g0283200	Os03t0283200-00			-2.43	-1.34	Similar to IN2-1 protein.
Os03g0294975	Os03t0294975-00			-1.14	-1.47	Hypothetical protein.
Os03g0306700	Os03t0306700-01			-1.61	-1.71	Conserved hypothetical protein.
Os03g0308800	Os03t0308800-01			-1.38	-1.5	Tetratricopeptide-like helical domain containing protein.
Os03g0311300	Os03t0311300-02			-1.15	-1.44	Similar to HAD-superfamily hydrolase/ subfamily IA/ variant 3 containing protein/ expressed.
Os03g0315800	Os03t0315800-01			-1.91	-1.7	Similar to 30S ribosomal protein S1/ chloroplast precursor (CS1).
Os03g0319400	Os03t0319400-01			-1.35956	-1.90	Serine/threonine protein kinase/ Cold stress tolerance/ Abiotic stresses
Os03g0323200	Os03t0323200-02			-1.38	-1.63	Similar to Magnesium-chelatase subunit H family protein/ expressed.
Os03g0333400	Os03t0333400-01			-1.51	-2.32	Similar to photosystem II 11 kD protein.
Os03g0343900	Os03t0343900-01			-1.8	-1.99	Photosystem II PsbX domain containing protein.
Os03g0356300	Os03t0356300-01			-1.84	-2.21	Ribosomal protein L6 family protein.
Os03g0363500	Os03t0363500-01			-1.63541	-1.36	Similar to Vacuolar monosaccharide symporter 1.
Os03g0388100	Os03t0388100-02			-2.08	-1.61	ATPase/ P-type/ K/Mg/Cd/Cu/Zn/Na/Ca/Na/H-transporter domain containing protein.
Os03g0390900	Os03t0390900-01			-1.58514	-1.39	Similar to OSIGBa0153E02-OSIGBa0093I20.13 protein.
Os03g0410100	Os03t0410100-01			-1.39	-1.57	Similar to cDNA clone:J033024M21/ full insert sequence.
Os03g0425000	Os03t0425000-02			-2.07	-1.23	RAP domain domain containing protein.
Os03g0427000	Os03t0427000-01			-1.71	-1.16	Similar to Circadian clock coupling factor ZGT.
Os03g0439500	Os03t0439500-03			-1.64	-1.70	2OG-Fe(II) oxygenase domain containing protein.
Os03g0452300	Os03t0452300-01			-1.76	-1.67	Ribosomal protein S5/ bacterial-type domain containing protein.
Os03g0565300	Os03t0565300-01			-1.69	-1.05	Protein of unknown function DUF1723 domain containing protein.
Os03g0571700	Os03t0571700-01			-2.02	-1.61	Similar to TRANSPARENT TESTA 12 protein.
Os03g0624600	Os03t0624600-01			-1.98	-1.33	No apical meristem (NAM) protein domain containing protein.
Os03g0633800	Os03t0633800-01			-1.07	-1.14	Similar to IAA6 (Fragment).
Os03g0656900	Os03t0656900-01			-1.75	-1.42	NusB/RsmB/TIM44 domain containing protein.
Os03g0664400	Os03t0664400-02			-1.86	-2.12	Expressed protein (With alternative splicing).
Os03g0665200	Os03t0665200-01			-2.20	-1.27	Protein of unknown function DUF581 family protein.
Os03g0685000	Os03t0685000-01			-2.29	-2.25	Similar to Ferredoxin.	-
Os03g0692400	Os03t0692400-01			-1.30818	-1.81	Protein of unknown function DUF966 family protein.
Os03g0703300	Os03t0703300-01			-2.06	-1.6	Calponin-like actin-binding domain containing protein.
Os03g0710000	Os03t0710000-02			-2.05	-1.41	Protein of unknown function DUF292/ eukaryotic domain containing protein.
Os03g0710600	Os03t0710600-01			-1.34	-1.68	Conserved hypothetical protein.
Os03g0712100	Os03t0712100-01			-1.16	-1.22	Cell division cycle-associated protein domain containing protein.
Os03g0725800	Os03t0725800-01			-1.27	-1.07	Helix-loop-helix DNA-binding domain containing protein.
Os03g0731100	Os03t0731100-01			-1.86	-1.10	Photosystem I reaction centre subunit N family protein.	-
Os03g0735025	Os03t0735025-00			-2.18	-1.34	Hypothetical gene.
Os03g0736400	Os03t0736400-02			-1.40	-1.21	Protein of unknown function methylase putative domain containing protein.
Os03g0749900	Os03t0749900-01			-1.61	-1.40	N-6 adenine-specific DNA methylase/ conserved site domain containing protein.
Os03g0765900	Os03t0765900-01			-2.21	-2.1	PetM of cytochrome b6/f complex subunit 7 domain containing protein.
Os03g0769100	Os03t0769100-01			-1.66	-1.68	Similar to 9S ribosomal protein.
Os03g0774400	Os03t0774400-01			-1.73	-1.37	Similar to predicted protein.
Os03g0786100	Os03t0786100-02			-1.83	-2.07	Similar to Glycolate oxidase (EC 1.1.3.15) (Fragment).
Os03g0792400	Os03t0792400-01			-1.27	-1.11	Similar to mRNA/ clone: RTFL01-01-G24.
Os03g0793500	Os03t0793500-01			-1.19	-1.78	Similar to Casein kinase-like protein.
Os03g0793800	Os03t0793800-01			-1.80	-1.70	Plant lipid transfer protein and hydrophobic protein/ helical domain containing protein.
Os03g0797000	Os03t0797000-01			-1.25	-1.24	Similar to Indole synthase.
Os03g0799700	Os03t0799700-01			-1.90	-1.76	GTP1/OBG subdomain containing protein.
Os03g0804900	Os03t0804900-00			-1.92	-1.69	UDP-glucuronosyl/UDP-glucosyltransferase family protein.
Os03g0822800	Os03t0822800-01			-1.53	-1.42	Similar to Chaperone protein dnaJ 1.
Os03g0831400	Os03t0831400-01			-1.52	-1.79	Beta tubulin/ autoregulation binding site domain containing protein.
Os03g0840350	Os03t0840350-00			-2.09	-1.08	Non-protein coding transcript.
Os03g0843400	Os03t0843400-01			-1.45	-1.82	Similar to 30S ribosomal protein S6/ chloroplast precursor (Fragment).
Os03g0857400	Os03t0857400-01			-2.41	-1.53	tRNA-binding arm domain containing protein.	-
Os03g0859900	Os03t0859900-01			-1.77	-1.76	Protein of unknown function DUF547 domain containing protein.
Os04g0119000	Os04t0119000-02			-2.52	-1.58	Similar to H0716A07.5 protein.
Os04g0234600	Os04t0234600-01			-2.88	-1.77	Similar to Sedoheptulose-1/7-bisphosphatase.
Os04g0244800	Os04t0244800-01			-1.05	-1.68	Heavy metal transport/detoxification protein domain containing protein.
Os04g0271000	Os04t0271000-01			-1.17747	-1.03	Similar to NAD-dependent deacetylase sirtuin-7 (EC 3.5.1.-) (SIR2-like protein 7). Splice isoform 2.
Os04g0271450	Os04t0271450-01			-1.28	-1.24	Non-protein coding transcript.
Os04g0304200	Os04t0304200-01			-1.86	-1.37	Similar to Nonphototropic hypocotyl protein 1 (EC 2.7.1.37) (Phototropin).
Os04g0326201	Os04t0326201-00			-2.17	-2.00	Similar to H0107B07.1 protein.
Os04g0358000	Os04t0358000-01			-1.68	-1.58	Similar to OSIGBa0104J13.1 protein.
Os04g0379700	Os04t0379700-01			-2.24	-1.22	Similar to Violaxanthin de-epoxidase.
Os04g0391900	Os04t0391900-01			-1.62	-1.38	Similar to OSIGBa0145N07.5 protein.
Os04g0408600	Os04t0408600-01			-2.19	-1.39	Protein of unknown function DUF662 family protein.
Os04g0410050	Os04t0410050-00			-1.38	-1.07	Non-protein coding transcript.
Os04g0440300	Os04t0440300-01			-1.2	-1.07	Cyclin-like F-box domain containing protein.
Os04g0457000	Os04t0457000-01			-1.96	-2.60	Similar to Chlorophyll a/b-binding protein CP24/ photosystem II (Fragment).
Os04g0459500	Os04t0459500-02			-2.64	-2.27	Similar to GADPH (383 AA) (Fragment).
Os04g0460500	Os04t0460500-00			-1.24	-1.22	Similar to H0219H12.9 protein.
Os04g0461100	Os04t0461100-01			-1.49	-1.36	Ribosomal protein/ PSRP-3/Ycf65 domain containing protein.
Os04g0490800	Os04t0490800-01			-1.49	-1.69	Haloacid dehalogenase-like hydrolase domain containing protein.
Os04g0493000	Os04t0493000-01			-1.32	-1.37	Similar to H0425E08.14 protein.
Os04g0498000	Os04t0498000-01			-1.56	-1.36	Protein of unknown function DUF828/ plant family protein.
Os04g0507100	Os04t0507100-01			-1.42713	-1.46	Conserved hypothetical protein.
Os04g0508500	Os04t0508500-01			-2.16	-1.45	Similar to OSIGBa0101P20.9 protein.
Os04g0509300	Os04t0509300-01			-1.51	-1.51	Ribonuclease III domain containing protein.
Os04g0512250	Os04t0512250-01			-2.8	-1.70	Hypothetical gene.
Os04g0514500	Os04t0514500-01			-2.31274	-1.27	Pentatricopeptide repeat domain containing protein.
Os04g0523000	Os04t0523000-00			-1.67	-1.38	Photosystem II oxygen evolving complex protein PsbQ family protein.
Os04g0533500	Os04t0533500-02			-1.24	-1.41	Cytochrome b561 family protein.
Os04g0538000	Os04t0538000-02			-1.49	-1.60	Hypothetical gene.
Os04g0540200	Os04t0540200-01			-1.72	-2.16	Zinc finger/ B-box domain containing protein.
Os04g0554200	Os04t0554200-01			-1.10824	-1.42	Similar to OSIGBa0143N19.13 protein.
Os04g0599700	Os04t0599700-01			-2.19	-1.28	Cobalamin (vitamin B12) biosynthesis CobW-like domain containing protein.
Os04g0601800	Os04t0601800-01			-2.55	-1.38	Similar to Plastid protein.
Os04g0602000	Os04t0602000-00			-1.37	-1.24	Similar to B0403H10-OSIGBa0105A11.12 protein.
Os04g0609300	Os04t0609300-01			-2.30	-2.24	Transferase family protein.
Os04g0610500	Os04t0610500-01			-1.89	-1.58	Peptidase M24A/ methionine aminopeptidase/ subfamily 1 protein.
Os04g0611000	Os04t0611000-01			-1.36	-1.40	Conserved hypothetical protein.
Os04g0626000	Os04t0626000-01			-1.07	-1.19	Similar to OSIGBa0148A10.10 protein.
Os04g0630600	Os04t0630600-00			-1.19	-1.24	Similar to H0323C08.16 protein.
Os04g0633900	Os04t0633900-00			-2.50	-2.05	Similar to H0315F07.1 protein.
Os04g0636400	Os04t0636400-01			-2.18	-1.11	Similar to H0410G08.16 protein.
Os04g0638700	Os04t0638700-01			-2.12	-1.69	Conserved hypothetical protein.
Os04g0658000	Os04t0658000-01			-1.26067	-1.17	Similar to OSIGBa0132E09-OSIGBa0108L24.1 protein.
Os04g0659100	Os04t0659100-03			-1.91	-1.92	Glutamine synthetase shoot isozyme/ chloroplast precursor (EC 6.3.1.2) (Glutamate--ammonia ligase) (Clone lambda-GS31).
Os04g0662000	Os04t0662000-00			-1.06	-1.00	Similar to BSD domain containing protein.
Os04g0667400	Os04t0667400-01			-2.79	-2.45	2OG-Fe(II) oxygenase domain containing protein.
Os04g0668900	Os04t0668900-01			-1.76	-1.22	Similar to Plastid terminal oxidase.
Os04g0678700	Os04t0678700-01			-2.01	-2.38	Similar to Protochlorophyllide reductase (EC 1.3.1.33) (PCR) (NADPH- protochlorophyllide oxidoreductase) (POR) (Fragment).
Os04g0684500	Os04t0684500-02			-1.2	-1.33	Hypothetical conserved gene.
Os04g0684800	Os04t0684800-01			-1.36	-1.16	Similar to CROC-1-like protein (Fragment).
Os04g0691600	Os04t0691600-02			-1.3	-1.44	Similar to 30S ribosomal protein S17.
Os05g0106200	Os05t0106200-01			-1.79	-1.45	Protein of unknown function DUF6/ transmembrane domain containing protein.
Os05g0106900	Os05t0106900-01			-1.33	-1.20	F-box domain/ Skp2-like domain containing protein.
Os05g0110300	Os05t0110300-01			-2.01	-1.34	Similar to NAD-dependent epimerase/dehydratase.
Os05g0147500	Os05t0147500-02			-1.42	-1.33	Serine endopeptidase DegP2 domain containing protein.
Os05g0165400	Os05t0165400-01			-1.27	-1.38	GPI-GlcNAc transferase complex/ PIG-H component/ conserved domain domain containing protein.
Os05g0202500	Os05t0202500-01			-1.19	-2.10	Conserved hypothetical protein.
Os05g0226900	Os05t0226900-01			-1.55	-1.19	Similar to Repetitive proline rich protein.
Os05g0232200	Os05t0232200-01			-2.65	-1.95	Conserved hypothetical protein.
Os05g0245300	Os05t0245300-01			-2.40	-1.35	Uncharacterised protein family UPF0497/ trans-membrane plant subgroup domain containing protein.
Os05g0275000	Os05t0275000-01			-2.12	-1.24	Pentatricopeptide repeat domain containing protein.
Os05g0280500	Os05t0280500-01			-2.1	-1.85	Phospholipid/glycerol acyltransferase domain containing protein.
Os05g0280600	Os05t0280600-00			-1.28	-1.31	Hypothetical protein.
Os05g0292800	Os05t0292800-01			-1.60	-1.30	Similar to One helix protein (OHP).
Os05g0294600	Os05t0294600-02			-1.23	-1.2	Hypothetical conserved gene.
Os05g0301600	Os05t0301600-01			-1.14	-1.29	Protein phosphatase inhibitor 2 (IPP-2) family protein.
Os05g0318300	Os05t0318300-01			-1.25	-1.18	Ribonuclease III domain containing protein.
Os05g0375600	Os05t0375600-00			-2.5	-1.43	Similar to Peptide chain release factor 2.
Os05g0388400	Os05t0388400-01			-1.36	-1.21	Similar to cDNA clone:J013089M16/ full insert sequence.
Os05g0394900	Os05t0394900-01			-1.42	-1.16	Conserved hypothetical protein.
Os05g0401200	Os05t0401200-01			-1.80	-1.41	Similar to predicted protein.
Os05g0404400	Os05t0404400-01			-1.97	-1.43	Similar to RPH1 (RESISTANCE TO PHYTOPHTHORA 1).
Os05g0406100	Os05t0406100-01			-2.20	-2.58	Inosine/uridine-preferring nucleoside hydrolase domain containing protein.
Os05g0406150	Os05t0406150-00			-2.32	-3.06	Hypothetical protein.
Os05g0411200	Os05t0411200-01			-1.2287	-1.05	Similar to electron carrier/ oxidoreductase.
Os05g0424700	Os05t0424700-01			-2.96	-2.75	Similar to Copper transporter 1.	-
Os05g0429500	Os05t0429500-01			-1.60	-1.31	Similar to dienelactone hydrolase family protein.	-
Os05g0443400	Os05t0443400-01			-1.34	-1.82	Similar to Glucan endo-1/3-beta-glucosidase 7.
Os05g0453300	Os05t0453300-01			-1.64	-1.35	Conserved hypothetical protein.
Os05g0455400	Os05t0455400-01			-1.44	-1.56	Similar to DNA binding protein.
Os05g0457800	Os05t0457800-02			-2.04	-1.87	Similar to Glycerol-3-phosphate acyltransferase 5 (EC 2.3.1.15) (AtGPAT5).
Os05g0476400	Os05t0476400-01			-1.36	-1.41	Similar to allergen-related.
Os05g0502500	Os05t0502500-01			-1.88	-1.45	Conserved hypothetical protein.	-
Os05g0519500	Os05t0519500-01			-1.41	-1.17	Similar to Periodic tryptophan protein-associated region / WD40-like.
Os05g0519600	Os05t0519600-02			-1.63	-1.13	Hypothetical conserved gene.
Os05g0524525	Os05t0524525-00			-1.11	-1.10	Hypothetical protein.
Os05g0526200	Os05t0526200-01			-1.83	-1.27	Similar to Calcium homeostasis regulator CHoR1.
Os05g0555300	Os05t0555300-01			-2.01	-1.37	Similar to electron carrier/ electron transporter/ iron ion binding protein.
Os05g0559316	Os05t0559316-00			-1.54	-1.91	Hypothetical conserved gene.
Os05g0566600	Os05t0566600-01			-1.47055	-1.00	Similar to Negatively light-regulated protein.
Os05g0567300	Os05t0567300-01			-1.44	-1.98	Similar to GTP-binding protein era.
Os05g0571100	Os05t0571100-02			-1.76	-1.43	Peptidase C12/ ubiquitin carboxyl-terminal hydrolase 1 domain containing protein.
Os05g0571400	Os05t0571400-02			-1.54	-1.40	Hypothetical conserved gene.
Os05g0573300	Os05t0573300-01			-1.45	-1.75	Similar to CTP synthase 1 (EC 6.3.4.2) (UTP--ammonia ligase 1) (CTP synthetase 1).
Os05g0575300	Os05t0575300-01			-1.34	-1.00	Similar to Translation initiation factor IF-2.
Os05g0580500	Os05t0580500-01			-1.91	-1.58	Similar to 10A19I.14.
Os05g0586600	Os05t0586600-01			-1.74	-1.29	Similar to SIGE (RNA polymerase sigma subunit E) /
Os05g0593900	Os05t0593900-01			-1.67	-2.18	Similar to C13 endopeptidase NP1 precursor.
Os06g0104050	Os06t0104050-00			-1.31	-1.25	Non-protein coding transcript.
Os06g0107700	Os06t0107700-01			-1.73	-1.63	Ferredoxin--NADP reductase/ leaf isozyme/ chloroplast precursor (EC 1.18.1.2) (FNR).
Os06g0107750	Os06t0107750-00			-1.72	-1.71	Hypothetical protein.
Os06g0111300	Os06t0111300-00			-1.83	-1.55	Hypothetical conserved gene.
Os06g0113800	Os06t0113800-00			-1.29	-1.76	Similar to Kinetechore (Skp1p-like) protein-like.
Os06g0115600	Os06t0115600-01			-1.84	-1.47	Plant-specific protein with a short C-terminal coiled-coil domain and a functional NLS/ Common symbiosis signaling (SYM) pathway
Os06g0141200	Os06t0141200-01			-1.61	-1.61	Similar to RNA-binding protein EWS.
Os06g0151600	Os06t0151600-01			-1.29	-1.08	DNA repair protein RadA family protein.
Os06g0152800	Os06t0152800-01			-2.38	-2.30	Conserved hypothetical protein.
Os06g0196300	Os06t0196300-01			-1.54	-1.59	Similar to Peroxiredoxin Q (Fragment).
Os06g0199300	Os06t0199300-01			-1.33755	-1.09	Non-protein coding transcript.
Os06g0223700	Os06t0223700-01			-1.54	-1.10	Protein of unknown function DUF581 family protein.
Os06g0228500	Os06t0228500-01			-1.88	-1.32	Amino acid transporter/ transmembrane domain containing protein.
Os06g0234600	Os06t0234600-01			-1.12	-1.64	Domain of unknown function DUF231/ plant domain containing protein.
Os06g0254300	Os06t0254300-02			-2.26	-2.17	Caleosin related family protein.
Os06g0264800	Os06t0264800-04			-2.48	-2.36	Non-protein coding transcript.
Os06g0271000	Os06t0271000-00			-2.92	-2.06	UDP-glucuronosyl/UDP-glucosyltransferase domain containing protein.
Os06g0274800	Os06t0274800-01			-1.76	-1.73	Similar to Peroxidase 11 precursor (EC 1.11.1.7) (Atperox P11) (ATP23a/ATP23b).
Os06g0283200	Os06t0283200-01			-1.20	-1.51	Zinc finger/ RING/FYVE/PHD-type domain containing protein.
Os06g0298200	Os06t0298200-02			-1.05	-1.22	Similar to Oryza sativa (indica cultivar-group) Hd1.
Os06g0332800	Os06t0332800-01			-1.58	-1.70	Similar to Bundle sheath defective protein 2.
Os06g0348800	Os06t0348800-03			-3.14	-1.81	Transfactor-like protein.	-
Os06g0360300	Os06t0360300-01			-1.86	-1.31	NAD(P)-binding domain containing protein.
Os06g0494250	Os06t0494250-00			-1.23	-1.64	Hypothetical protein.
Os06g0539500	Os06t0539500-00			-1.55	-1.75	Similar to Non-specific lipid-transfer protein.
Os06g0564500	Os06t0564500-01			-1.9	-1.43	Cysteine synthase (EC 4.2.99.8).
Os06g0597400	Os06t0597400-00			-1.21	-1.62	Similar to Protein argonaute PNH1.
Os06g0597900	Os06t0597900-01			-1.30	-1.56	SOUL haem-binding protein domain containing protein.
Os06g0600400	Os06t0600400-01			-1.46	-1.24	Cytochrome P450 family protein.
Os06g0601000	Os06t0601000-01			-2.21	-1.37	Homeodomain-like containing protein.
Os06g0608700	Os06t0608700-02			-2.79	-2.36	Similar to Fructose-bisphosphate aldolase/ cytoplasmic isozyme (EC 4.1.2.13).
Os06g0627001	Os06t0627001-00			-1.46	-1.53	Conserved hypothetical protein.
Os06g0643700	Os06t0643700-01			-1.85	-2.38	Hly-III related domain containing protein.
Os06g0655100	Os06t0655100-00			-2.81	-1.15	Similar to D-3-phosphoglycerate dehydrogenase.
Os06g0681300	Os06t0681300-02			-2.52	-2.4	PAK-box/P21-Rho-binding domain containing protein.
Os06g0696600	Os06t0696600-01			-1.87	-1.82	Similar to Xyloglucan endo-transglycosylase homolog.
Os06g0709000	Os06t0709000-01			-1.12	-1.47	NAD(P)-binding domain containing protein.
Os06g0729300	Os06t0729300-01			-1.83	-1.78	Similar to AGO1 homologous protein.
Os07g0115500	Os07t0115500-01			-1.29	-1.23	Hypothetical protein.
Os07g0119000	Os07t0119000-01			-1.91	-1.75	Similar to MAP3K gamma protein kinase (Fragment).
Os07g0120800	Os07t0120800-01			-1.41	-1.77	Protein of unknown function DUF1719/ Oryza sativa family protein.	-
Os07g0131600	Os07t0131600-01			-1.30	-1.07	Similar to Monosaccharide transporter.
Os07g0132300	Os07t0132300-01			-1.66	-1.38	Conserved hypothetical protein.
Os07g0139500	Os07t0139500-01			-1.21338	-1.28	Conserved hypothetical protein.
Os07g0141400	Os07t0141400-02			-1.6	-2.07	Similar to 23 kDa polypeptide of photosystem II.
Os07g0142300	Os07t0142300-01			-1.41	-1.87	Similar to Mucin-2.
Os07g0142500	Os07t0142500-00			-2.47	-1.92	Conserved hypothetical protein.
Os07g0142600	Os07t0142600-01			-1.69	-1.97	Similar to Vegetative cell wall protein gp1.
Os07g0148800	Os07t0148800-01			-1.47	-1.56	Conserved hypothetical protein.
Os07g0160300	Os07t0160300-01			-1.35	-1.38	Shikimate kinase domain containing protein.
Os07g0168000	Os07t0168000-01			-2.67	-1.78	Similar to Polyribonucleotide phophorylase (Fragment).
Os07g0171100	Os07t0171100-01			-2.50	-1.79	Tetratricopeptide-like helical domain containing protein.
Os07g0175300	Os07t0175300-01			-1.32	-1.29	Conserved hypothetical protein.
Os07g0175500	Os07t0175500-00			-1.39	-1.54	Similar to lipid binding protein.
Os07g0181000	Os07t0181000-01			-1.22	-1.23	Similar to Pyruvate kinase isozyme A/ chloroplast precursor (EC 2.7.1.40).
Os07g0196200	Os07t0196200-01			-1.78	-1.53	Protein of unknown function DUF3252 domain containing protein.
Os07g0210000	Os07t0210000-02			-1.64853	-1.34	Exo70 exocyst complex subunit domain containing protein.
Os07g0243150	Os07t0243150-01			-1.97	-1.54	Hypothetical conserved gene.
Os07g0422000	Os07t0422000-01			-1.41	-1.08	Similar to predicted protein.
Os07g0434700	Os07t0434700-01			-1.27	-1.17	Peptidase M24/ methionine aminopeptidase family protein.
Os07g0469100	Os07t0469100-01			-2.36	-2.00	Similar to Thylakoid membrane phosphoprotein 14 kDa/ chloroplast precursor.
Os07g0489800	Os07t0489800-01			-1.9	-1.87	Beta-grasp fold/ ferredoxin-type domain containing protein.
Os07g0541600	Os07t0541600-02			-1.8	-1.40	Conserved hypothetical protein.
Os07g0542900	Os07t0542900-00			-1.99	-2.19	Similar to blue copper protein.
Os07g0544800	Os07t0544800-01			-1.72	-1.85	Similar to Oxygen-evolving enhancer protein 3-2/ chloroplast precursor (OEE3) (16 kDa subunit of oxygen evolving system of photosystem II) (OEC 16 kDa subunit) (Ferredoxin-NADP reductase binding protein) (BP).
Os07g0556200	Os07t0556200-01			-1.53	-1.51	Rieske [2Fe-2S] region domain containing protein.
Os07g0558400	Os07t0558400-01			-1.49	-1.70	Similar to Chlorophyll a/b-binding protein CP29 precursor.
Os07g0562700	Os07t0562700-02			-2.25	-1.57	Similar to Type III chlorophyll a/b-binding protein (Fragment).
Os07g0567400	Os07t0567400-01			-1.52	-1.86	Similar to Cytochrome c6.
Os07g0577500	Os07t0577500-01			-1.7	-1.14	Conserved hypothetical protein.
Os07g0577600	Os07t0577600-01			-1.48	-2.03	Similar to Type II chlorophyll a/b binding protein from photosystem I precursor.
Os07g0586900	Os07t0586900-01			-1.65	-1.19	GRAS transcription factor domain containing protein.
Os07g0599600	Os07t0599600-02			-1.69	-2.24	Hypothetical protein.
Os07g0599700	Os07t0599700-01			-1.49	-1.5	Similar to Surface protein PspC.
Os07g0600200	Os07t0600200-01			-1.83	-1.96	Conserved hypothetical protein.
Os07g0608800	Os07t0608800-01			-1.73	-1.51	Similar to Peroxisome assembly protein 10 (Peroxin-10) (AthPEX10) (Pex10p) (PER8).
Os07g0641000	Os07t0641000-01			-1.63	-1.80	Conserved hypothetical protein.
Os07g0644200	Os07t0644200-01			-1.89	-1.86	Similar to NodH (Fragment).
Os07g0656500	Os07t0656500-00			-1.48	-1.42	Similar to Magnesium-chelatase subunit H family protein/ expressed.
Os07g0657900	Os07t0657900-01			-1.57	-1.37	Similar to Thioredoxin reductase.
Os07g0665900	Os07t0665900-01			-1.31	-1.38	Peptidase/ trypsin-like serine and cysteine domain containing protein.
Os07g0668300	Os07t0668300-01			-1.90	-1.78	Lipase/ GDSL domain containing protein.
Os07g0668700	Os07t0668700-02			-1.53	-1.03	Lipase/ class 3 family protein.
Os07g0673550	Os07t0673550-00			-2.21	-1.55	Photosystem II protein PsbX family protein.
Os07g0677600	Os07t0677600-01			-1.87	-2.41	Similar to Cationic peroxidase.
Os07g0687000	Os07t0687000-00			-1.66	-1.73	Serine/threonine protein kinase/ Abiotic stresses	+
Os08g0101700	Os08t0101700-01			-1.98	-1.75	Similar to Cytochrome b561 (Fragment).
Os08g0104600	Os08t0104600-02			-1.94	-2.51	Ferredoxin I/ chloroplast precursor (Anti-disease protein 1).
Os08g0109400	Os08t0109400-01			-1.07	-1.25	AUX/IAA protein family protein.
Os08g0156600	Os08t0156600-01			-1.38	-1.39	Major facilitator superfamily protein.
Os08g0157000	Os08t0157000-00			-1.26	-1.59	Similar to Mitogen-activated protein kinase 4.
Os08g0158400	Os08t0158400-00			-1.69	-1.84	Similar to Berberine bridge enzyme-like protein.
Os08g0162600	Os08t0162600-02			-2.93	-1.31	Rubredoxin-type Fe(Cys)4 protein family protein.
Os08g0163400	Os08t0163400-01			-2.03	-1.46	RNA polymerase sigma-70 domain containing protein.
Os08g0188900	Os08t0188900-00			-2.50	-1.68	Similar to Germin-like protein precursor.
Os08g0189100	Os08t0189100-01			-1.38	-1.92	Similar to Germin-like protein precursor.
Os08g0200300	Os08t0200300-02			-1.76	-1.97	Similar to Photosystem II 10 kDa polypeptide (Fragment).
Os08g0240500	Os08t0240500-00			-1.96	-2.22	Glycoside hydrolase/ family 16 domain containing protein.
Os08g0242800	Os08t0242800-02			-1.61	-1.73	Similar to Sigma factor SIG6.
Os08g0243100	Os08t0243100-01			-1.51902	-1.65	4'-phosphopantetheinyl transferase domain containing protein.
Os08g0249100	Os08t0249100-01			-1.36	-1.57	Serine/threonine protein kinase-related domain containing protein.
Os08g0276100	Os08t0276100-01			-2.13	-1.18	Similar to NDF1 (NDH-DEPENDENT CYCLIC ELECTRON FLOW 1).
Os08g0288200	Os08t0288200-01			-1.61	-1.30	Adenylate kinase family protein.
Os08g0292000	Os08t0292000-01			-1.12	-1.58	Homeobox domain containing protein.
Os08g0332700	Os08t0332700-01			-1.64	-1.64	Conserved hypothetical protein.
Os08g0335600	Os08t0335600-01			-2.63	-2.56	Protein of unknown function DUF568/ DOMON-like domain containing protein.
Os08g0346400	Os08t0346400-01			-1.84	-1.27	Similar to Phosphate starvation regulator protein (Regulatory protein of P- starvation acclimation response Psr1).
Os08g0416800	Os08t0416800-01			-1.67	-2.21	Conserved hypothetical protein.
Os08g0422000	Os08t0422000-01			-1.31	-1.48	Similar to CM0545.530.nc protein (Fragment).
Os08g0434100	Os08t0434100-01			-1.79	-1.89	Similar to S-like ribonuclease (RNase PD2) (Fragment).
Os08g0465800	Os08t0465800-01			-1.55	-1.52	Similar to Glutamate decarboxylase.
Os08g0467500	Os08t0467500-02			-1.08	-1.42	Abscisic acid and stress inducible (A22) gene.
Os08g0468100	Os08t0468100-01			-1.51	-2.42	Similar to Nitrate reductase.
Os08g0468700	Os08t0468700-00			-2.39	-1.97	Similar to Nitrate reductase [NADH] 1 (EC 1.7.1.1) (NR1).
Os08g0502700	Os08t0502700-03			-2.44	-1.86	Similar to serine--glyoxylate aminotransferase.
Os08g0521800	Os08t0521800-02			-1.96	-1.51	Protein of unknown function DUF1997 domain containing protein.
Os08g0526300	Os08t0526300-01			-1.43	-1.77	Similar to cDNA clone:001-038-D09/ full insert sequence.
Os08g0541400	Os08t0541400-02			-2.17	-1.37	Peptidyl-prolyl cis-trans isomerase/ FKBP-type domain containing protein.
Os08g0546700	Os08t0546700-01			-1.86	-1.78	Peptidase S54/ rhomboid domain containing protein.
Os08g0552400	Os08t0552400-00			-1.00	-1.26	Hypothetical conserved gene.
Os08g0552633	Os08t0552633-00			-1.57	-1.32	Hypothetical protein.
Os08g0556900	Os08t0556900-02			-1.89	-1.59	Similar to Vignain.
Os08g0562100	Os08t0562100-01			-1.42	-1.42	Similar to Sorghum chloroplast CM3 malate dehydrogenase (NADP) (Fragment).
Os09g0115500	Os09t0115500-02			-1.38	-1.30	Proteinase inhibitor I3/ Kunitz legume domain containing protein.
Os09g0240200	Os09t0240200-01			-2.49	-2.15	Zinc finger/ B-box domain containing protein.
Os09g0272000	Os09t0272000-01			-1.7	-1.71	Heavy metal transport/detoxification protein domain containing protein.
Os09g0279500	Os09t0279500-03			-1.49	-1.70	Similar to Plastid-specific 30S ribosomal protein 2/ chloroplast precursor (PSRP- 2).
Os09g0309700	Os09t0309700-01			-1.07	-1.72	Similar to Transcriptional factor TINY.
Os09g0315000	Os09t0315000-01			-1.17	-1.26	Similar to mpv17 / PMP22 family protein.
Os09g0361500	Os09t0361500-01			-1.14	-1.19	Isochorismate synthase domain containing protein.
Os09g0382400	Os09t0382400-01			-1.48	-1.09	Conserved hypothetical protein.	-
Os09g0407800	Os09t0407800-01			-1.09	-1.25	Pentatricopeptide repeat domain containing protein.
Os09g0411675	Os09t0411675-00			-2.37	-1.80	Hypothetical protein.
Os09g0414900	Os09t0414900-01			-1.23	-2.13	Similar to GASA5-like protein (Fragment).
Os09g0419200	Os09t0419200-01			-2.41	-2.07	NAD(P)-binding domain containing protein.
Os09g0450200	Os09t0450200-01			-1.82	-1.03	Conserved hypothetical protein.
Os09g0456200	Os09t0456200-01			-1.44	-1.03	Similar to BZIP transcription factor ABI5.	-
Os09g0458300	Os09t0458300-01			-1.18	-1.45	Leucine-rich repeat/ N-terminal domain containing protein.
Os09g0497100	Os09t0497100-01			-1.26	-1.27	Similar to Pumilio RBD (Fragment).	-
Os09g0497600	Os09t0497600-01			-1.15	-1.18	Cyclin-like F-box domain containing protein.
Os09g0502200	Os09t0502200-01			-1.38	-1.84	Similar to Beta-1/3-glucanase (Fragment).
Os09g0504400	Os09t0504400-01			-1.08946	-1.17	Transcription regulator cyclin domain containing protein.
Os09g0508900	Os09t0508900-01			-2.21	-1.69	Similar to cDNA clone:001-044-E12/ full insert sequence.
Os09g0530000	Os09t0530000-01			-1.79	-1.19	Rhodanese-like domain containing protein.
Os09g0531100	Os09t0531100-01			-1.06	-1.29	Conserved hypothetical protein.
Os09g0543100	Os09t0543100-02			-1.51	-1.02	Similar to Phospholipase D nu-2 (Fragment).
Os09g0560600	Os09t0560600-01			-1.76	-1.55	Protein of unknown function DUF284/ transmembrane eukaryotic family protein.
Os09g0567366	Os09t0567366-03			-1.28	-1.17	Similar to Aldo-keto reductase/ oxidoreductase.
Os10g0100300	Os10t0100300-01			-1.79	-1.27	NAD(P)-binding domain containing protein.	-
Os10g0129100	Os10t0129100-01			-1.05	-1.21	Similar to cDNA clone:001-119-F04/ full insert sequence.
Os10g0163040	Os10t0163040-01			-1.8	-1.51	Similar to Blast resistance protein.
Os10g0170000	Os10t0170000-01			-1.00156	-1.60	Nucleotide-sensitive chloride conductance regulator family protein.
Os10g0181200	Os10t0181200-02			-2.39	-1.76	Similar to (RAP Annotation release2) Protein prenyltransferase domain containing protein.
Os10g0181333	Os10t0181333-00			-1.97	-2.00	Hypothetical protein.
Os10g0181600	Os10t0181600-02			-1.52	-1.01	Similar to CMV 1a interacting protein 1.
Os10g0189100	Os10t0189100-01			-2.15	-1.63	Similar to predicted protein.
Os10g0198600	Os10t0198600-01			-1.69	-1.46	Intron-encoded nuclease 2 domain containing protein.
Os10g0395200	Os10t0395200-01			-2.32	-1.51	Conserved hypothetical protein.
Os10g0422600	Os10t0422600-01			-1.5	-2.05	Protein of unknown function DUF581 family protein.
Os10g0426450	Os10t0426450-00			-2.21	-1.15	Hypothetical protein.
Os10g0438700	Os10t0438700-01			-1.36	-1.19	Protein of unknown function DUF343 family protein.
Os10g0447950	Os10t0447950-00			-2.72	-1.43	Hypothetical protein.
Os10g0461100	Os10t0461100-01			-1.13	-1.44	Similar to Keratin/ type II cytoskeletal 1 (Cytokeratin 1) (K1) (CK 1) (67 kDa cytokeratin) (Hair alpha protein).
Os10g0472400	Os10t0472400-01			-1.67	-1.63	Similar to Thioredoxin.
Os10g0479100	Os10t0479100-01			-2.45	-1.04	Non-protein coding transcript.
Os10g0481300	Os10t0481300-01			-1.85	-2.29	Similar to Glutathione S-transferase/ N-terminal domain containing protein/ expressed.	-
Os10g0496900	Os10t0496900-01			-1.73	-1.58	Similar to Protochlorophyllide reductase B/ chloroplastic.	-
Os10g0497900	Os10t0497900-01			-1.15	-1.19	Similar to Lanthionine synthetase C-like protein/ expressed.
Os10g0502000	Os10t0502000-01			-1.66	-1.24	Similar to Thylakoid lumenal 17.4 kDa protein (P17.4) (Fragment).
Os10g0509000	Os10t0509000-01			-1.80	-1.20	Similar to MutS domain V family protein/ expressed.
Os10g0516100	Os10t0516100-01			-1.78	-1.73	Similar to Glycine cleavage system H protein/ mitochondrial precursor.
Os10g0517400	Os10t0517400-01			-2.08	-1.44	Aldo/keto reductase family protein.
Os10g0518000	Os10t0518000-00			-1.67	-1.68	Non-protein coding transcript.
Os10g0521700	Os10t0521700-01			-1.22	-1.26	Similar to Shaggy-related protein kinase NtK-1 (EC 2.7.1.-).
Os10g0532200	Os10t0532200-01			-2.52	-1.62	Alpha/beta hydrolase family protein.
Os10g0546100	Os10t0546100-01			-1.19	-1.85	Pollen Ole e 1 allergen and extensin domain containing protein.
Os10g0546600	Os10t0546600-01			-1.63	-2.05	Similar to Chloroplast carotenoid epsilon-ring hydroxylase.
Os10g0548000	Os10t0548000-02			-1.73	-1.07	Similar to Short-chain dehydrogenase Tic32.
Os10g0573000	Os10t0573000-01			-1.71	-1.32	Similar to Carbohydrate kinase-like protein.
Os11g0116400	Os11t0116400-01			-1.43	-1.07	Similar to Elongation factor P (EF-P).
Os11g0126400	Os11t0126400-00			-1.77	-1.68	Similar to GDA1/CD39 family protein.
Os11g0126800	Os11t0126800-01			-2.22	-1.81	Nucleoside phosphatase GDA1/CD39 family protein.
Os11g0135900	Os11t0135900-02			-1.22	-1.10	Similar to carbohydrate transporter/ sugar porter/ transporter.
Os11g0136800	Os11t0136800-02			-1.60	-1.09	Similar to Dual specificity protein phosphatase 19 (EC 3.1.3.48) (EC 3.1.3.16) (Stress-activated protein kinase pathway-regulating phosphatase 1) (Protein phosphatase SKRP1). Splice isoform 2.
Os11g0143300	Os11t0143300-01			-1.64	-1.68	A-type response regulator/ Cytokinin signaling
Os11g0153700	Os11t0153700-01			-1.06	-1.47	Similar to Signal recognition particle 54 kDa protein/ chloroplast precursor (SRP54) (54 chloroplast protein) (54CP) (FFC).
Os11g0171300	Os11t0171300-01			-1.84	-2.48	Fructose-bisphosphate aldolase/ chloroplast precursor (EC 4.1.2.13) (ALDP).
Os11g0173500	Os11t0173500-03			-1.35	-1.33	Leucine-rich repeat/ typical subtype domain containing protein.
Os11g0202300	Os11t0202300-02			-1.23	-1.47	Similar to F-box domain containing protein/ expressed.
Os11g0206600	Os11t0206600-01			-1.17	-1.78	Mitochodrial transcription termination factor-related family protein.
Os11g0242400	Os11t0242400-01			-2.38	-1.04	Similar to Rieske.
Os11g0242800	Os11t0242800-01			-1.87	-2.35	Similar to ASCAB9-A (ASCAB9-B) (Fragment).
Os11g0346016	Os11t0346016-00			-1.49	-1.55	Similar to calmodulin binding protein.
Os11g0425300	Os11t0425300-02			-1.6	-1.71	Conserved hypothetical protein.
Os11g0465200	Os11t0465200-01			-2.13	-1.76	Similar to Bx2-like protein.
Os11g0488600	Os11t0488600-01			-1.14	-1.47	Conserved hypothetical protein.
Os11g0507200	Os11t0507200-00			-2.02	-1.46	Similar to transferase.
Os11g0508600	Os11t0508600-01			-1.66	-1.26	Similar to MtN3 protein precursor.
Os11g0521000	Os11t0521000-01			-1.85	-1.93	Lipase/ GDSL domain containing protein.
Os11g0523800	Os11t0523800-01			-1.07	-1.18	Similar to Isoform 3 of Auxin response factor 23.
Os11g0525700	Os11t0525700-01			-1.64	-1.31	Development and cell death domain domain containing protein.
Os11g0533100	Os11t0533100-01			-1.65	-1.51	Similar to CarD-like transcriptional regulator family protein/ expressed.
Os11g0544800	Os11t0544800-01			-1.31	-1.07	Similar to GATB (GLU-ADT SUBUNIT B) / carbon-nitrogen ligase / with glutamine as amido-N-donor / glutaminyl-tRNA synthase (glutamine-hydrolyzing)/ ligase.
Os11g0546600	Os11t0546600-00			-1.69	-2.03	Similar to phospholipase A2.
Os11g0707000	Os11t0707000-02			-2.74	-2.55	Ribulose-bisphosphate carboxylase activase (EC 6.3.4.-) (Fragments).
Os12g0117400	Os12t0117400-01			-1.9624	-1.51	Similar to RPT2-like protein.
Os12g0118400	Os12t0118400-02			-1.27	-1.21	Similar to Catalytic/ hydrolase.
Os12g0124000	Os12t0124000-05			-2.16474	-1.54	Similar to FHA domain containing protein/ expressed.
Os12g0130800	Os12t0130800-00			-1.79	-1.12	Protein kinase-like domain containing protein.
Os12g0132300	Os12t0132300-02			-1.32	-1.75	Similar to Calmodulin (CaM).
Os12g0133100	Os12t0133100-02			-1.36	-1.42	Similar to cDNA clone:J023128K07/ full insert sequence.
Os12g0135100	Os12t0135100-00			-1.29	-1.84	Similar to Phosphoglycerate mutase family protein.
Os12g0137200	Os12t0137200-01			-1.28	-1.60	Similar to Saccharopine dehydrogenase family protein/ expressed.
Os12g0138800	Os12t0138800-01			-1.17	-1.70	Six-bladed beta-propeller/ TolB-like domain containing protein.
Os12g0139400	Os12t0139400-01			-1.95	-1.37	A-type response regulator/ Cytokinin signaling
Os12g0149800	Os12t0149800-01			-1.47	-1.37	Similar to G10.
Os12g0163700	Os12t0163700-01			-2.46	-1.71	Similar to Actin 7 (Actin 2).
Os12g0168700	Os12t0168700-01			-1.84	-1.40	AMP-dependent synthetase and ligase domain containing protein.	-
Os12g0188566	Os12t0188566-01			-1.25	-1.53	Similar to Thioredoxin (TRX).
Os12g0194900	Os12t0194900-01			-1.46	-1.51	Similar to Amino acid carrier (Fragment).
Os12g0199100	Os12t0199100-01			-1.91	-1.48	NB-ARC domain containing protein.
Os12g0210200	Os12t0210200-01			-1.80087	-1.13	Similar to Glutathione S-transferase GST 18 (EC 2.5.1.18).
Os12g0263800	Os12t0263800-01			-1.22547	-1.30	Similar to cDNA clone:J013002B21/ full insert sequence.
Os12g0274700	Os12t0274700-01			-2.47	-2.05	Similar to Petunia ribulose 1/5-bisphosphate carboxylase small subunit mRNA (clone pSSU 51)/ partial cds. (Fragment).
Os12g0278700	Os12t0278700-02			-1.53	-1.50	Similar to Cystinosin homolog.
Os12g0291100	Os12t0291100-02			-3.02	-1.76	Similar to Ribulose bisphosphate carboxylase small chain.
Os12g0291400	Os12t0291400-01			-2.00	-1.61	Similar to Petunia ribulose 1/5-bisphosphate carboxylase small subunit mRNA (clone pSSU 51)/ partial cds. (Fragment).
Os12g0292400	Os12t0292400-01			-2.01	-1.62	Similar to Petunia ribulose 1/5-bisphosphate carboxylase small subunit mRNA (clone pSSU 51)/ partial cds. (Fragment).	-
Os12g0292900	Os12t0292900-01			-1.19532	-1.23	Conserved hypothetical protein.
Os12g0420200	Os12t0420200-02			-2.34	-1.76	Similar to CRB / binding / catalytic/ coenzyme binding.
Os12g0453500	Os12t0453500-01			-2.16	-1.81	Conserved hypothetical protein.
Os12g0468300	Os12t0468300-00			-1.49	-1.47	Similar to NB-ARC domain containing protein/ expressed.
Os12g0488800	Os12t0488800-01			-1.54	-1.20	RNA polymerase II/ Rpb4/ core domain containing protein.
Os12g0541500	Os12t0541500-04			-2.23	-2.24	Similar to Elongation factor Ts.	-
Os12g0555100	Os12t0555100-01			-2.07	-1.95	Similar to Probenazole-inducible protein PBZ1.
Os12g0556100	Os12t0556100-01			-1.48	-1.32	Similar to fiber protein Fb2.
Os12g0556600	Os12t0556600-02			-1.49	-1.07	Similar to CTP synthase.
Os12g0563200	Os12t0563200-01			-1.22	-1.25	Similar to Lozenge protein.
Os12g0571000	Os12t0571000-01			-1.81	-1.56	Metallothionein-like protein type 1.
Os12g0575000	Os12t0575000-01			-1.24	-1.72	Protein of unknown function DUF1118 family protein.
Os12g0581900	Os12t0581900-01			-1.37	-1.08	Zinc finger/ C2H2-like domain containing protein.
Os12g0584200	Os12t0584200-01			-1.35	-1.23	Similar to cDNA clone:J013075O22/ full insert sequence.
Os12g0597400	Os12t0597400-01			-1.47	-1.08	HI0933-like protein family protein.
Os12g0610200	Os12t0610200-01			-1.87	-1.58	Similar to Phytochrome-interacting factor 3 (Phytochrome-associated protein 3) (Basic helix-loop-helix protein 8) (bHLH8) (AtbHLH008).
Os12g0618600	Os12t0618600-01			-2.29	-1.55	Similar to Transcriptional activator HAP2.
Os12g0626300	Os12t0626300-01			-1.91	-1.26	Similar to MRNA/ complete cds/ clone: RAFL24-07-B09.
Os12g0626400	Os12t0626400-01			-1.41	-1.23	Similar to Phytoene synthase 1/ chloroplast precursor (EC 2.5.1.-) (Fruit ripening specific protein pTOM5).
Up-regulated genes
Os01g0615050	Os01t0615050-00			1.99	2.62	Proteinase inhibitor I13/ potato inhibitor I family protein.
Os01g0615100	Os01t0615100-01			2.11	2.40	Similar to Substilin /chymotrypsin-like inhibitor (Proteinase inhibitor).
Os01g0750400	Os01t0750400-00			3.12	1.99	Leucine-rich repeat domain containing protein.
Os01g0891800	Os01t0891800-00			2.26	1.47	Non-protein coding transcript.
Os02g0205500	Os02t0205500-01			1.95	1.73	Similar to Fatty acid elongase 1.
Os02g0808100	Os02t0808100-00			1.31	1.24	Similar to Protein kinase family protein.
Os03g0183500	Os03t0183500-01			2.33	1.89	Protein of unknown function DUF581 family protein.
Os03g0860100	Os03t0860100-01			1.52	1.35	Similar to Ethylene-responsive transcription factor 2 (Ethylene-responsive element binding factor 2) (EREBP-2) (AtERF2).
Os04g0107600	Os04t0107600-02			2.64	2.15	Arginine decarboxylase (EC 4.1.1.19).
Os04g0119800	Os04t0119800-01			1.75	1.17	Leucine-rich repeat domain containing protein.
Os04g0173800	Os04t0173800-01			2.57	1.82	Lectin precursor (Agglutinin).
Os04g0395800	Os04t0395800-01			1.69	1.65	Tify domain containing protein.
Os04g0404400	Os04t0404400-01			1.75	2.89	Similar to H0502B11.4 protein.
Os04g0404601	Os04t0404601-00			1.76	2.05	Hypothetical protein.
Os04g0453500	Os04t0453500-01			1.92	1.69	Conserved hypothetical protein.
Os04g0616200	Os04t0616200-01			1.71	1.25	Similar to H0525G02.9 protein.
Os04g0617900	Os04t0617900-01			4.38	2.56	Similar to germin-like protein subfamily 1 member 11.
Os04g0688300	Os04t0688300-01			3.09	2.53	Haem peroxidase/ plant/fungal/bacterial family protein.
Os05g0161500	Os05t0161500-01			2.97	2.01	RelA/SpoT domain containing protein.
Os05g0161800	Os05t0161800-01			3.73	2.04	RelA/SpoT domain containing protein.
Os05g0583000	Os05t0583000-01			2.08	1.39	Similar to WRKY8.
Os06g0112100	Os06t0112100-01			3.14	1.85	Nucleoside phosphorylase/ family 1 domain containing protein.
Os06g0313320	Os06t0313320-00			3.97	1.74	Similar to Jasmonate O-methyltransferase.
Os06g0604200	Os06t0604200-02			2.48	1.60	Phospholipase D.
Os07g0553450	Os07t0553450-00			1.62	1.23	Hypothetical protein.
Os08g0106300	Os08t0106300-00			5.17	1.97	Similar to Cytochrome P450.
Os08g0190100	Os08t0190100-01			4.36	2.53	Similar to Germin-like protein 8-7.	+
Os09g0119600	Os09t0119600-01			1.20	1.04	UDP-glucuronosyl/UDP-glucosyltransferase family protein.
Os09g0124566	Os09t0124566-00			2.22	1.65	Hypothetical gene.
Os09g0295000	Os09t0295000-01			2.36	2.10	No apical meristem (NAM) protein domain containing protein.
Os09g0439200	Os09t0439200-01			2.44	2.15	Tify domain containing protein.
Os10g0415100	Os10t0415100-01			1.04	1.11	Amino acid transporter/ transmembrane domain containing protein.
Os10g0450400	Os10t0450400-01			2.01	1.28	Protein of unknown function DUF594 family protein.
Os10g0454300	Os10t0454300-01			3.54	3.38	Eggshell protein family protein.
Os11g0428800	Os11t0428800-01			3.90	1.84	Cupredoxin domain containing protein.
Os11g0683800	Os11t0683800-01			1.75	1.47	Pectin lyase fold/virulence factor domain containing protein.
Os12g0228650	Os12t0228650-00			4.25	2.79	Hypothetical protein.
Os12g0228650	Os12t0228650-00			4.26	2.79	Hypothetical protein.
Os12g0435200	Os12t0435200-01			1.90	1.46	Similar to Zeaxanthin cleavage oxygenase.
Os12g0435200	Os12t0435200-01			1.90	1.46	Similar to Zeaxanthin cleavage oxygenase.
