# Supplementary material for: Plant root transcriptome profiling reveals a strain-dependent response during Azospirillum-rice cooperation
Source: Front Plant Sci. 2014 Nov 6;5:607. doi: 10.3389/fpls.2014.00607 (PMC4222233; doi:10.3389/fpls.2014.00607)
Supplement: Supplementary file 6 [file Table6.XLS]

## Sheet: Feuil1
Table S6 : List of genes differentially expressed in both host and in both non-host association
Gene	Probe	Log2(FC) Cig_4B	Log2(FC) Nip_4B	Log2(FC) Cig_B510	Log2(FC) Nip_B510	GeneDescription	Magnaporthe
Genes significantly regulated in both host associations (Cig_4B and Nip_B510)
Down-regulated genes
Os07g0638600	Os07t0638600-00	-1.16			-1.35	Similar to Class III peroxidase 44.
Genes significantly regulated in both non-host associations (Cig_B510 and Nip_4B)
Down-regulated genes
Os05g0175800	Os05t0175800-00		-1.27	-1.44		F-box domain/ cyclin-like domain containing protein.
Os11g0438700	Os11t0438700-02		-1.37	-1.28		Similar to Tropinone reductase-I (EC 1.1.1.206) (TR-I) (Tropine dehydrogenase).
Up-regulated genes
Os01g0155500	Os01t0155500-01		1.93	1.75		Protein kinase/ catalytic domain domain containing protein.	+
Os01g0327000	Os01t0327000-01		1.56	1.35		Similar to Class III peroxidase 14.
Os01g0383700	Os01t0383700-01		1.95	2.13		Similar to LEC14B protein.
Os01g0563000	Os01t0563000-04		2.13	1.12		Hypothetical conserved gene.
Os01g0597800	Os01t0597800-01		1.20	1.34		UDP-glucuronosyl/UDP-glucosyltransferase family protein.
Os01g0609900	Os01t0609900-01		1.58	1.30		Similar to Pleiotropic drug resistance protein 4.	+
Os01g0670100	Os01t0670100-01		1.64	1.46		Serine/threonine protein kinase-related domain containing protein.
Os01g0761300	Os01t0761300-02		1.15	1.22		Hypothetical gene.
Os01g0807800	Os01t0807800-01		1.32	1.39		Conserved hypothetical protein.
Os01g0871500	Os01t0871500-01		1.35	1.29		TGF-beta receptor/ type I/II extracellular region family protein.
Os01g0937300	Os01t0937300-01		1.30	1.20		NB-ARC domain containing protein.
Os01g0954500	Os01t0954500-01		1.10	1.31		Protein of unknown function DUF702 family protein.
Os02g0200000	Os02t0200000-01		1.28	2.50		Phosphatidylinositol transfer protein-like/ N-terminal domain containing protein.
Os02g0672100	Os02t0672100-01		1.39	1.33		Zinc finger/ C2H2-type domain containing protein.
Os02g0768100	Os02t0768100-01		1.54	1.02		Hypothetical protein.
Os02g0788800	Os02t0788800-01		1.73	1.40		Amino acid transporter/ transmembrane domain containing protein.
Os03g0200700	Os03t0200700-01		1.01	1.25		Similar to Surfeit 1 homolog.
Os03g0682666	Os03t0682666-00		1.31	1.26		Hypothetical gene.
Os03g0699750	Os03t0699750-00		1.41	1.91		Non-protein coding transcript.
Os03g0724800	Os03t0724800-01		1.21	1.32		Conserved hypothetical protein.
Os03g0833100	Os03t0833100-01		1.57	1.30		Similar to Tasselseed2 protein (Fragment).	+
Os04g0127200	Os04t0127200-02		1.32	2.03		Similar to Subtilase.	+
Os04g0640300	Os04t0640300-01		1.05	2.31		Similar to OSIGBa0138H21-OSIGBa0138E01.10 protein.
Os04g0675000	Os04t0675000-03		1.49	1.08		Non-protein coding transcript.
Os05g0261001	Os05t0261001-00		1.87	1.65		Non-protein coding transcript.
Os05g0276500	Os05t0276500-01		1.81	1.81		Expansin Os-EXPA3.
Os05g0589600	Os05t0589600-01		1.29	2.89		Similar to Nuclear RNA binding protein B (Fragment).
Os06g0359400	Os06t0359400-01		1.88	1.39		Ribosomal protein L18a domain containing protein.
Os06g0524900	Os06t0524900-01		1.37	1.23		NB-ARC domain containing protein.
Os06g0541600	Os06t0541600-00		1.38	1.01		Conserved hypothetical protein.	+
Os06g0599200	Os06t0599200-01		1.74	1.96		Cytochrome P450 family protein.
Os07g0102100	Os07t0102100-02		1.25	1.14		Similar to Potassium transporter 1 (OsHAK1). Splice isoform 2.
Os07g0164900	Os07t0164900-01		1.77	1.28		Similar to ABA aldehyde oxidase.
Os07g0520600	Os07t0520600-02		1.13	1.04		Conserved hypothetical protein.
Os07g0670100	Os07t0670100-00		1.28	1.11		Hypothetical conserved gene.
Os08g0253800	Os08t0253800-01		1.58	1.78		Similar to Cellulose synthase-like family C3 protein (Fragment).
Os08g0422401	Os08t0422401-00		1.03	1.63		Hypothetical gene.
Os08g0431700	Os08t0431700-01		2.22	1.09		Hypothetical protein.
Os08g0556400	Os08t0556400-02		1.19	1.27		Hypothetical conserved gene.
Os09g0108400	Os09t0108400-02		1.06	2.28		Conserved hypothetical protein.
Os09g0129600	Os09t0129600-01		1.52	1.66		Conserved hypothetical protein.
Os09g0258000	Os09t0258000-02		1.37	1.25		Similar to predicted protein.
Os09g0395600	Os09t0395600-02		1.12	1.21		Similar to Xyloglucan endotransglucosylase/hydrolase 13.
Os09g0451400	Os09t0451400-01		1.27	1.55		1-aminocyclopropane-1-carboxylate oxidase 1 (EC 1.14.17.4) (ACC oxidase 1) (Ethylene-forming enzyme) (EFE).
Os09g0453800	Os09t0453800-01		1.68	1.36		1-aminocyclopropane-1-carboxylate synthase family protein.
Os09g0463300	Os09t0463300-01		1.68	1.24		Domain of unknown function DUF547 domain containing protein.
Os10g0497750	Os10t0497750-00		1.38	1.17		Hypothetical protein.
Os10g0558700	Os10t0558700-02		1.3	1.24		2OG-Fe(II) oxygenase domain containing protein.
Os10g0567000	Os10t0567000-02		1.00	2.27		Hypothetical gene.
Os11g0676500	Os11t0676500-00		1.76	1.08		Hypothetical conserved gene.
Os12g0101000	Os12t0101000-03		1.07	1.17		Similar to CCT motif family protein.
Os12g0260500	Os12t0260500-01		1.72	2.57		Similar to Oxidoreductase/ short chain dehydrogenase/reductase family protein/ expressed.	+
Os12g0611700	Os12t0611700-01		1.57	1.34		Conserved hypothetical protein.
