# Supplementary material for: Plant root transcriptome profiling reveals a strain-dependent response during Azospirillum-rice cooperation
Source: Front Plant Sci. 2014 Nov 6;5:607. doi: 10.3389/fpls.2014.00607 (PMC4222233; doi:10.3389/fpls.2014.00607)
Supplement: Supplementary file 7 [file Table7.XLS]

## Sheet: Feuille1
Table S7: Differentially expressed retro-transposons located 3 kb upstream or downstream of a regulated gene
Name of LTR-retrotransposon	Log2 FC TE	Gene ID	Log2 FC gene	Gene description
Elements located in the 3 kb upstream regions for Nip_B510
R21_sub0_chromosome05_IRGSP_p_28572385_28578859	1.08	Os05g0571100	-1.43	Peptidase C12, ubiquitin carboxyl-terminal hydrolase 1 domain containing protein.
R6_sub0_chromosome09_IRGSP_p_8455543_8459992	1.33	Os09g0305900	-1.23	Putative zinc finger CCCH domain-containing protein 58.
Elements located in the 3 kb downstream regions for Nip_B510
R85_sub0_chromosome01_IRGSP_p_42621746_42626922	-1.31	Os01g0931100	-1.39	Conserved hypothetical protein.
R26_sub0_chromosome10_IRGSP_p_18591018_18595490	-1.17	Os10g0480200	-1.16	Similar to Rolled leaf1.
R11_sub0_chromosome11_IRGSP_p_3167328_3176211	1.43	Os11g0166450	-1.15	Hypothetical conserved gene.
R6_sub0_chromosome11_IRGSP_p_17653484_17656945	1.17	Os11g0457500	-1.70	Hypothetical gene.
Elements located in the 3 kb upstream regions for Nip_4B
R22_sub0_chromosome01_IRGSP_p_9618008_9623759	1.11	Os01g0275200	-1.18	Similar to Protein argonaute 15.
R1_sub2_chromosome02_IRGSP_p_22043650_22049800	-1.61	Os02g0559300	1.08	Serine/threonine protein kinase domain containing protein.
R33_sub1_chromosome05_IRGSP_p_12319465_12322784	1.45	Os05g0285900	1.33	Conserved hypothetical protein.
R2_sub0_chromosome08_IRGSP_p_8687482_8700354	-1.28	Os08g0243100	2.04	'4''-phosphopantetheinyl transferase domain containing protein.'
R6_sub0_chromosome12_IRGSP_p_2409581_2414688	-1.35	Os12g0149000	2.23	Protein of unknown function DUF868, plant domain containing protein.
R101_sub1_chromosome12_IRGSP_p_19076911_19082178	1.40	Os12g0498650	1.26	Protein kinase, catalytic domain domain containing protein.
Elements located in the 3 kb downstream regions for Nip_4B
R6_sub0_chromosome01_IRGSP_p_25090310_25094068	-1.08	Os01g0597800	1.20	UDP-glucuronosyl/UDP-glucosyltransferase family protein.
R150_sub0_chromosome08_IRGSP_p_16224972_16231421	-1.38	Os08g0353700	1.70	Conserved hypothetical protein.
R17_sub0_chromosome10_IRGSP_p_1214952_1221520	1.45	Os10g0119100	1.07	Hypothetical conserved gene.
R70_sub0_chromosome10_IRGSP_p_2871912_2882103	1.45	Os10g0147900	1.55	Armadillo-like helical domain containing protein.
R14_sub0_chromosome12_IRGSP_p_10663467_10675473	-1.07	Os12g0282000	2.81	Conserved hypothetical protein.
